# Supplementary material for: Identifying dysfunctional crosstalk of pathways in various regions of Alzheimer's disease brains
Source: BMC Syst Biol. 2010 Sep 13;4(Suppl 2):S11. doi: 10.1186/1752-0509-4-S2-S11 (PMC2982685; doi:10.1186/1752-0509-4-S2-S11)
Supplement: Additional file 1 — Description of AD related pathways. [file 1752-0509-4-S2-S11-S1.xls]

## Sheet: Sheet1
#KEGG Pathway ID	#Descriptions
hsa00010	Glycolysis / Gluconeogenesis
hsa00062	Fatty acid elongation in mitochondria
hsa00071	Fatty acid metabolism
hsa00190	Oxidative phosphorylation
hsa00280	Valine, leucine and isoleucine degradation
hsa00281	Geraniol degradation
hsa00310	Lysine degradation
hsa00330	Arginine and proline metabolism
hsa00380	Tryptophan metabolism
hsa00561	Glycerolipid metabolism
hsa00562	Inositol phosphate metabolism
hsa00650	Butanoate metabolism
hsa00930	Caprolactam degradation
hsa03320	PPAR signaling pathway
hsa04010	MAPK signaling pathway
hsa04012	ErbB signaling pathway
hsa04020	Calcium signaling pathway
hsa04060	Cytokine-cytokine receptor interaction
hsa04070	Phosphatidylinositol signaling system
hsa04080	Neuroactive ligand-receptor interaction
hsa04110	Cell cycle
hsa04115	p53 signaling pathway
hsa04150	mTOR signaling pathway
hsa04210	Apoptosis
hsa04310	Wnt signaling pathway
hsa04330	Notch signaling pathway
hsa04340	Hedgehog signaling pathway
hsa04350	TGF-beta signaling pathway
hsa04360	Axon guidance
hsa04370	VEGF signaling pathway
hsa04510	Focal adhesion
hsa04520	Adherens junction
hsa04540	Gap junction
hsa04614	Renin-angiotensin system
hsa04620	Toll-like receptor signaling pathway
hsa04640	Hematopoietic cell lineage
hsa04650	Natural killer cell mediated cytotoxicity
hsa04660	T cell receptor signaling pathway
hsa04662	B cell receptor signaling pathway
hsa04664	Fc epsilon RI signaling pathway
hsa04720	Long-term potentiation
hsa04730	Long-term depression
hsa04740	Olfactory transduction
hsa04742	Taste transduction
hsa04810	Regulation of actin cytoskeleton
hsa04910	Insulin signaling pathway
hsa04912	GnRH signaling pathway
hsa04916	Melanogenesis
hsa04920	Adipocytokine signaling pathway
hsa04930	Type II diabetes mellitus
hsa04940	Type I diabetes mellitus
hsa05010	Alzheimer's disease
hsa05012	Parkinson's disease
hsa05014	Amyotrophic lateral sclerosis (ALS)
hsa05040	Huntington's disease
hsa05050	Dentatorubropallidoluysian atrophy (DRPLA)
hsa05060	Prion disease
hsa05120	Epithelial cell signaling in Helicobacter pylori infection
hsa05210	Colorectal cancer
hsa05211	Renal cell carcinoma
hsa05212	Pancreatic cancer
hsa05213	Endometrial cancer
hsa05214	Glioma
hsa05215	Prostate cancer
hsa05216	Thyroid cancer
hsa05217	Basal cell carcinoma
hsa05218	Melanoma
hsa05219	Bladder cancer
hsa05220	Chronic myeloid leukemia
hsa05221	Acute myeloid leukemia
hsa05222	Small cell lung cancer
hsa05223	Non-small cell lung cancer
hsa05310	Asthma
hsa05320	Autoimmune thyroid disease
hsa05322	Systemic lupus erythematosus
hsa05330	Allograft rejection
hsa05332	Graft-versus-host disease
