# Supplementary material for: Identifying dysfunctional crosstalk of pathways in various regions of Alzheimer's disease brains
Source: BMC Syst Biol. 2010 Sep 13;4(Suppl 2):S11. doi: 10.1186/1752-0509-4-S2-S11 (PMC2982685; doi:10.1186/1752-0509-4-S2-S11)
Supplement: Additional file 2 — Source data of the constructed protein network of pathways. [file 1752-0509-4-S2-S11-S2.xls]

## Sheet: network
#NCBI Gene ID	#NCBI Gene Symbol	#NCBI Gene ID	#NCBI Gene Symbol
18	ABAT	7915	ALDH5A1
25	ABL1	6655	SOS2
25	ABL1	6714	SRC
27	ABL2	1398	CRK
27	ABL2	25	ABL1
51	ACOX1	6342	SCP2
52	ACP1	1499	CTNNB1
60	ACTB	71	ACTG1
60	ACTB	2934	GSN
81	ACTN4	2934	GSN
88	ACTN2	89	ACTN3
89	ACTN3	81	ACTN4
90	ACVR1	3624	INHBA
90	ACVR1	655	BMP7
90	ACVR1	7046	TGFBR1
90	ACVR1	8200	GDF5
90	ACVR1	4086	SMAD1
90	ACVR1	4090	SMAD5
90	ACVR1	4093	SMAD9
91	ACVR1B	3624	INHBA
91	ACVR1B	3625	INHBB
91	ACVR1B	93	ACVR2B
91	ACVR1B	4089	SMAD4
91	ACVR1B	4092	SMAD7
92	ACVR2A	3624	INHBA
92	ACVR2A	3625	INHBB
92	ACVR2A	654	BMP6
92	ACVR2A	655	BMP7
92	ACVR2A	8200	GDF5
93	ACVR2B	3624	INHBA
93	ACVR2B	3625	INHBB
93	ACVR2B	655	BMP7
93	ACVR2B	8200	GDF5
94	ACVRL1	7040	TGFB1
94	ACVRL1	7048	TGFBR2
108	ADCY2	107	ADCY1
108	ADCY2	2778	GNAS
108	ADCY2	111	ADCY5
150	ADRA2A	153	ADRB1
153	ADRB1	2885	GRB2
154	ADRB2	2767	GNA11
154	ADRB2	2769	GNA15
154	ADRB2	9630	GNA14
154	ADRB2	4985	OPRD1
155	ADRB3	2778	GNAS
183	AGT	185	AGTR1
207	AKT1	3164	NR4A1
207	AKT1	5894	RAF1
207	AKT1	673	BRAF
207	AKT1	9479	MAPK8IP1
207	AKT1	1027	CDKN1B
207	AKT1	2475	FRAP1
207	AKT1	2932	GSK3B
207	AKT1	5170	PDPK1
207	AKT1	3654	IRAK1
207	AKT1	3611	ILK
207	AKT1	5588	PRKCQ
207	AKT1	367	AR
208	AKT2	2932	GSK3B
291	SLC25A4	5481	PPID
317	APAF1	841	CASP8
317	APAF1	842	CASP9
317	APAF1	598	BCL2L1
322	APBB1	4035	LRP1
324	APC	1487	CTBP1
324	APC	1499	CTNNB1
324	APC	2932	GSK3B
324	APC	5525	PPP2R5A
324	APC	8312	AXIN1
324	APC	8313	AXIN2
324	APC	50649	ARHGEF4
324	APC	5747	PTK2
324	APC	8826	IQGAP1
330	BIRC3	836	CASP3
330	BIRC3	840	CASP7
330	BIRC3	842	CASP9
331	XIAP	836	CASP3
331	XIAP	840	CASP7
331	XIAP	842	CASP9
332	BIRC5	836	CASP3
332	BIRC5	842	CASP9
335	APOA1	5360	PLTP
336	APOA2	5360	PLTP
348	APOE	4035	LRP1
348	APOE	4137	MAPT
351	APP	23621	BACE1
351	APP	25825	BACE2
351	APP	2597	GAPDH
351	APP	2932	GSK3B
351	APP	3028	HSD17B10
351	APP	322	APBB1
351	APP	348	APOE
351	APP	4035	LRP1
351	APP	5663	PSEN1
351	APP	5664	PSEN2
351	APP	6622	SNCA
351	APP	836	CASP3
351	APP	841	CASP8
355	FAS	1616	DAXX
355	FAS	356	FASLG
355	FAS	8741	TNFSF13
355	FAS	841	CASP8
355	FAS	8772	FADD
355	FAS	801	CALM1
356	FASLG	8771	TNFRSF6B
356	FASLG	5295	PIK3R1
356	FASLG	8772	FADD
367	AR	1499	CTNNB1
367	AR	5925	RB1
367	AR	898	CCNE1
369	ARAF	5295	PIK3R1
374	AREG	1956	EGFR
387	RHOA	23002	DAAM1
387	RHOA	6093	ROCK1
387	RHOA	23365	ARHGEF12
394	ARHGAP5	3678	ITGA5
394	ARHGAP5	3688	ITGB1
434	ASIP	4157	MC1R
468	ATF4	3725	JUN
472	ATM	1111	CHEK1
472	ATM	25	ABL1
472	ATM	7157	TP53
472	ATM	8243	SMC1A
473	RERE	1822	ATN1
509	ATP5C1	4709	NDUFB3
534	ATP6V1G2	529	ATP6V1E1
551	AVP	553	AVPR1B
554	AVPR2	551	AVP
572	BAD	207	AKT1
572	BAD	5566	PRKACA
572	BAD	5499	PPP1CA
572	BAD	6622	SNCA
572	BAD	11040	PIM2
581	BAX	5366	PMAIP1
581	BAX	637	BID
593	BCKDHA	594	BCKDHB
595	CCND1	1019	CDK4
595	CCND1	1021	CDK6
595	CCND1	1026	CDKN1A
595	CCND1	1027	CDKN1B
595	CCND1	5000	ORC4L
595	CCND1	5111	PCNA
595	CCND1	5925	RB1
595	CCND1	5933	RBL1
595	CCND1	9978	RBX1
595	CCND1	1499	CTNNB1
595	CCND1	801	CALM1
595	CCND1	367	AR
596	BCL2	5530	PPP3CA
596	BCL2	572	BAD
596	BCL2	581	BAX
596	BCL2	598	BCL2L1
596	BCL2	637	BID
596	BCL2	836	CASP3
596	BCL2	841	CASP8
596	BCL2	5499	PPP1CA
596	BCL2	5894	RAF1
596	BCL2	6647	SOD1
596	BCL2	1017	CDK2
598	BCL2L1	572	BAD
598	BCL2L1	581	BAX
598	BCL2L1	637	BID
598	BCL2L1	7157	TP53
598	BCL2L1	842	CASP9
598	BCL2L1	8837	CFLAR
608	TNFRSF17	10673	TNFSF13B
608	TNFRSF17	8741	TNFSF13
613	BCR	25	ABL1
613	BCR	6464	SHC1
613	BCR	7157	TP53
624	BDKRB2	185	AGTR1
624	BDKRB2	4842	NOS1
627	BDNF	4908	NTF3
627	BDNF	4909	NTF4
627	BDNF	4915	NTRK2
650	BMP2	657	BMPR1A
650	BMP2	658	BMPR1B
650	BMP2	659	BMPR2
650	BMP2	7042	TGFB2
650	BMP2	9241	NOG
652	BMP4	657	BMPR1A
652	BMP4	658	BMPR1B
652	BMP4	659	BMPR2
652	BMP4	9241	NOG
652	BMP4	9372	ZFYVE9
654	BMP6	657	BMPR1A
654	BMP6	659	BMPR2
655	BMP7	659	BMPR2
657	BMPR1A	653	BMP5
657	BMPR1A	655	BMP7
657	BMPR1A	659	BMPR2
658	BMPR1B	655	BMP7
658	BMPR1B	657	BMPR1A
658	BMPR1B	659	BMPR2
658	BMPR1B	8200	GDF5
658	BMPR1B	4091	SMAD6
658	BMPR1B	4092	SMAD7
669	BPGM	2597	GAPDH
685	BTC	2066	ERBB4
695	BTK	4067	LYN
695	BTK	5336	PLCG2
695	BTK	5579	PRKCB
695	BTK	7409	VAV1
699	BUB1	9184	BUB3
699	BUB1	991	CDC20
701	BUB1B	8881	CDC16
701	BUB1B	9184	BUB3
701	BUB1B	991	CDC20
701	BUB1B	996	CDC27
713	C1QB	712	C1QA
714	C1QC	712	C1QA
714	C1QC	713	C1QB
715	C1R	712	C1QA
715	C1R	713	C1QB
715	C1R	716	C1S
716	C1S	712	C1QA
721	C4B	717	C2
727	C5	729	C6
727	C5	730	C7
727	C5	732	C8B
731	C8A	733	C8G
731	C8A	735	C9
784	CACNB3	774	CACNA1B
784	CACNB3	775	CACNA1C
785	CACNB4	773	CACNA1A
801	CALM1	1956	EGFR
801	CALM1	4638	MYLK
801	CALM1	5136	PDE1A
801	CALM1	6261	RYR1
801	CALM1	4137	MAPT
801	CALM1	6622	SNCA
805	CALM2	2915	GRM5
815	CAMK2A	3706	ITPKA
815	CAMK2A	2904	GRIN2B
818	CAMK2G	801	CALM1
818	CAMK2G	4089	SMAD4
823	CAPN1	4792	NFKBIA
823	CAPN1	637	BID
823	CAPN1	5664	PSEN2
834	CASP1	3064	HTT
834	CASP1	1822	ATN1
836	CASP3	4137	MAPT
836	CASP3	637	BID
836	CASP3	841	CASP8
836	CASP3	1676	DFFA
836	CASP3	329	BIRC2
836	CASP3	1639	DCTN1
836	CASP3	7052	TGM2
836	CASP3	1822	ATN1
836	CASP3	1499	CTNNB1
836	CASP3	1630	DCC
839	CASP6	841	CASP8
839	CASP6	843	CASP10
840	CASP7	329	BIRC2
840	CASP7	7132	TNFRSF1A
840	CASP7	4137	MAPT
841	CASP8	637	BID
841	CASP8	8795	TNFRSF10B
841	CASP8	3551	IKBKB
841	CASP8	8772	FADD
841	CASP8	8797	TNFRSF10A
841	CASP8	9020	MAP3K14
841	CASP8	3092	HIP1
842	CASP9	329	BIRC2
842	CASP9	1630	DCC
842	CASP9	5925	RB1
843	CASP10	637	BID
843	CASP10	7132	TNFRSF1A
843	CASP10	840	CASP7
843	CASP10	841	CASP8
843	CASP10	842	CASP9
843	CASP10	8772	FADD
857	CAV1	1956	EGFR
857	CAV1	2064	ERBB2
857	CAV1	3611	ILK
857	CAV1	5156	PDGFRA
857	CAV1	5728	PTEN
857	CAV1	6714	SRC
857	CAV1	858	CAV2
858	CAV2	1956	EGFR
859	CAV3	1956	EGFR
867	CBL	1398	CRK
867	CBL	1399	CRKL
867	CBL	25	ABL1
867	CBL	5296	PIK3R2
867	CBL	6714	SRC
867	CBL	3702	ITK
867	CBL	5777	PTPN6
867	CBL	7410	VAV2
867	CBL	7535	ZAP70
867	CBL	10580	SORBS1
868	CBLB	1399	CRKL
868	CBLB	5295	PIK3R1
868	CBLB	8440	NCK2
868	CBLB	7535	ZAP70
886	CCKAR	885	CCK
887	CCKBR	885	CCK
890	CCNA2	995	CDC25C
891	CCNB1	993	CDC25A
891	CCNB1	995	CDC25C
898	CCNE1	2932	GSK3B
898	CCNE1	993	CDC25A
900	CCNG1	1029	CDKN2A
902	CCNH	1022	CDK7
902	CCNH	4176	MCM7
914	CD2	920	CD4
914	CD2	921	CD5
914	CD2	966	CD59
915	CD3D	916	CD3E
915	CD3D	917	CD3G
915	CD3D	925	CD8A
916	CD3E	5295	PIK3R1
916	CD3E	8440	NCK2
919	CD247	3932	LCK
919	CD247	6464	SHC1
919	CD247	7535	ZAP70
919	CD247	9437	NCR1
919	CD247	5788	PTPRC
919	CD247	915	CD3D
920	CD4	3559	IL2RA
920	CD4	7037	TFRC
920	CD4	921	CD5
920	CD4	940	CD28
925	CD8A	926	CD8B
928	CD9	3675	ITGA3
928	CD9	3678	ITGA5
928	CD9	948	CD36
928	CD9	966	CD59
929	CD14	3929	LBP
929	CD14	7097	TLR2
930	CD19	1380	CR2
930	CD19	928	CD9
930	CD19	933	CD22
930	CD19	5295	PIK3R1
930	CD19	6850	SYK
930	CD19	7409	VAV1
930	CD19	7410	VAV2
930	CD19	973	CD79A
930	CD19	974	CD79B
930	CD19	975	CD81
933	CD22	3635	INPP5D
933	CD22	5295	PIK3R1
933	CD22	5777	PTPN6
933	CD22	6850	SYK
940	CD28	3702	ITK
940	CD28	5295	PIK3R1
940	CD28	5296	PIK3R2
940	CD28	941	CD80
941	CD80	1493	CTLA4
942	CD86	940	CD28
942	CD86	1493	CTLA4
944	TNFSF8	943	TNFRSF8
952	CD38	920	CD4
958	CD40	959	CD40LG
960	CD44	920	CD4
971	CD72	5777	PTPN6
973	CD79A	6850	SYK
974	CD79B	6850	SYK
974	CD79B	973	CD79A
975	CD81	8519	IFITM1
983	CDC2	2810	SFN
983	CDC2	4616	GADD45B
983	CDC2	5111	PCNA
983	CDC2	7157	TP53
983	CDC2	7465	WEE1
983	CDC2	890	CCNA2
983	CDC2	891	CCNB1
983	CDC2	898	CCNE1
983	CDC2	9088	PKMYT1
983	CDC2	9133	CCNB2
983	CDC2	995	CDC25C
990	CDC6	1029	CDKN2A
990	CDC6	5111	PCNA
990	CDC6	890	CCNA2
991	CDC20	890	CCNA2
991	CDC20	9232	PTTG1
991	CDC20	996	CDC27
998	CDC42	10298	PAK4
998	CDC42	8826	IQGAP1
999	CDH1	1495	CTNNA1
999	CDH1	1499	CTNNB1
999	CDH1	1500	CTNND1
999	CDH1	5792	PTPRF
999	CDH1	8826	IQGAP1
1017	CDK2	1022	CDK7
1017	CDK2	1027	CDKN1B
1017	CDK2	4088	SMAD3
1017	CDK2	4172	MCM3
1017	CDK2	4998	ORC1L
1017	CDK2	4999	ORC2L
1017	CDK2	5111	PCNA
1017	CDK2	5925	RB1
1017	CDK2	5933	RBL1
1017	CDK2	5934	RBL2
1017	CDK2	6502	SKP2
1017	CDK2	7157	TP53
1017	CDK2	85417	CCNB3
1017	CDK2	890	CCNA2
1017	CDK2	898	CCNE1
1017	CDK2	902	CCNH
1017	CDK2	9133	CCNB2
1017	CDK2	9134	CCNE2
1017	CDK2	990	CDC6
1017	CDK2	993	CDC25A
1017	CDK2	1163	CKS1B
1019	CDK4	1027	CDKN1B
1019	CDK4	1028	CDKN1C
1019	CDK4	1029	CDKN2A
1019	CDK4	1030	CDKN2B
1019	CDK4	1031	CDKN2C
1019	CDK4	1032	CDKN2D
1019	CDK4	4087	SMAD2
1019	CDK4	4088	SMAD3
1019	CDK4	4171	MCM2
1019	CDK4	5925	RB1
1019	CDK4	8317	CDC7
1019	CDK4	894	CCND2
1019	CDK4	896	CCND3
1021	CDK6	1029	CDKN2A
1021	CDK6	1031	CDKN2C
1021	CDK6	1032	CDKN2D
1021	CDK6	4171	MCM2
1021	CDK6	5111	PCNA
1021	CDK6	5925	RB1
1021	CDK6	894	CCND2
1021	CDK6	896	CCND3
1021	CDK6	7046	TGFBR1
1026	CDKN1A	1017	CDK2
1026	CDKN1A	1019	CDK4
1026	CDKN1A	1021	CDK6
1026	CDKN1A	1647	GADD45A
1026	CDKN1A	4616	GADD45B
1026	CDKN1A	5111	PCNA
1026	CDKN1A	8317	CDC7
1026	CDKN1A	890	CCNA2
1026	CDKN1A	891	CCNB1
1026	CDKN1A	894	CCND2
1026	CDKN1A	896	CCND3
1026	CDKN1A	898	CCNE1
1026	CDKN1A	9133	CCNB2
1026	CDKN1A	9134	CCNE2
1026	CDKN1A	983	CDC2
1026	CDKN1A	990	CDC6
1027	CDKN1B	890	CCNA2
1027	CDKN1B	894	CCND2
1027	CDKN1B	896	CCND3
1027	CDKN1B	898	CCNE1
1027	CDKN1B	9134	CCNE2
1028	CDKN1C	5111	PCNA
1028	CDKN1C	9134	CCNE2
1029	CDKN2A	1869	E2F1
1031	CDKN2C	7157	TP53
1072	CFL1	3984	LIMK1
1072	CFL1	54434	SSH1
1072	CFL1	54961	SSH3
1072	CFL1	60	ACTB
1072	CFL1	71	ACTG1
1073	CFL2	60	ACTB
1073	CFL2	71	ACTG1
1081	CGA	7252	TSHB
1111	CHEK1	545	ATR
1111	CHEK1	993	CDC25A
1111	CHEK1	994	CDC25B
1111	CHEK1	995	CDC25C
1147	CHUK	207	AKT1
1147	CHUK	208	AKT2
1147	CHUK	3551	IKBKB
1147	CHUK	409	ARRB2
1147	CHUK	4790	NFKB1
1147	CHUK	4791	NFKB2
1147	CHUK	7157	TP53
1147	CHUK	8517	IKBKG
1147	CHUK	9020	MAP3K14
1147	CHUK	4792	NFKBIA
1147	CHUK	841	CASP8
1147	CHUK	4793	NFKBIB
1147	CHUK	5588	PRKCQ
1147	CHUK	6714	SRC
1147	CHUK	1499	CTNNB1
1158	CKM	1152	CKB
1163	CKS1B	1027	CDKN1B
1163	CKS1B	6502	SKP2
1211	CLTA	1213	CLTC
1212	CLTB	1213	CLTC
1234	CCR5	1231	CCR2
1270	CNTF	1271	CNTFR
1271	CNTFR	23529	CLCF1
1271	CNTFR	3572	IL6ST
1277	COL1A1	5155	PDGFB
1280	COL2A1	1101	CHAD
1280	COL2A1	1311	COMP
1280	COL2A1	3674	ITGA2B
1280	COL2A1	7057	THBS1
1281	COL3A1	7057	THBS1
1284	COL4A2	1282	COL4A1
1289	COL5A1	7057	THBS1
1326	MAP3K8	1147	CHUK
1326	MAP3K8	207	AKT1
1326	MAP3K8	4790	NFKB1
1326	MAP3K8	4791	NFKB2
1326	MAP3K8	5970	RELA
1326	MAP3K8	9020	MAP3K14
1380	CR2	1378	CR1
1380	CR2	2208	FCER2
1380	CR2	8519	IFITM1
1385	CREB1	1387	CREBBP
1386	ATF2	1432	MAPK14
1386	ATF2	2353	FOS
1386	ATF2	3725	JUN
1386	ATF2	5600	MAPK11
1386	ATF2	5601	MAPK9
1386	ATF2	5603	MAPK13
1387	CREBBP	1869	E2F1
1387	CREBBP	4087	SMAD2
1387	CREBBP	4088	SMAD3
1387	CREBBP	7157	TP53
1387	CREBBP	1457	CSNK2A1
1387	CREBBP	1459	CSNK2A2
1387	CREBBP	1487	CTBP1
1387	CREBBP	1499	CTNNB1
1387	CREBBP	3725	JUN
1387	CREBBP	4773	NFATC2
1387	CREBBP	4776	NFATC4
1387	CREBBP	6197	RPS6KA3
1387	CREBBP	3091	HIF1A
1387	CREBBP	1147	CHUK
1387	CREBBP	367	AR
1387	CREBBP	5970	RELA
1387	CREBBP	8517	IKBKG
1394	CRHR1	1392	CRH
1395	CRHR2	1392	CRH
1398	CRK	5156	PDGFRA
1398	CRK	5159	PDGFRB
1398	CRK	6654	SOS1
1398	CRK	25	ABL1
1398	CRK	3480	IGF1R
1399	CRKL	5156	PDGFRA
1399	CRKL	6654	SOS1
1399	CRKL	25	ABL1
1432	MAPK14	1843	DUSP1
1432	MAPK14	1846	DUSP4
1432	MAPK14	5778	PTPN7
1432	MAPK14	8569	MKNK1
1432	MAPK14	994	CDC25B
1436	CSF1R	1435	CSF1
1437	CSF2	1438	CSF2RA
1437	CSF2	1439	CSF2RB
1441	CSF3R	1440	CSF3
1445	CSK	5747	PTK2
1445	CSK	5829	PXN
1445	CSK	6714	SRC
1452	CSNK1A1	8312	AXIN1
1454	CSNK1E	8312	AXIN1
1457	CSNK2A1	3725	JUN
1460	CSNK2B	1457	CSNK2A1
1460	CSNK2B	1459	CSNK2A2
1460	CSNK2B	7157	TP53
1487	CTBP1	1488	CTBP2
1487	CTBP1	2122	EVI1
1487	CTBP1	5925	RB1
1489	CTF1	3572	IL6ST
1495	CTNNA1	1499	CTNNB1
1495	CTNNA1	4301	MLLT4
1495	CTNNA1	7414	VCL
1495	CTNNA1	87	ACTN1
1499	CTNNB1	10297	APC2
1499	CTNNB1	2932	GSK3B
1499	CTNNB1	8826	IQGAP1
1499	CTNNB1	3551	IKBKB
1604	CD55	1378	CR1
1604	CD55	929	CD14
1616	DAXX	3315	HSPB1
1634	DCN	7057	THBS1
1647	GADD45A	5111	PCNA
1647	GADD45A	983	CDC2
1649	DDIT3	1432	MAPK14
1649	DDIT3	2353	FOS
1649	DDIT3	3725	JUN
1649	DDIT3	3727	JUND
1649	DDIT3	468	ATF4
1676	DFFA	1677	DFFB
1729	DIAPH1	387	RHOA
1729	DIAPH1	10458	BAIAP2
1793	DOCK1	1398	CRK
1793	DOCK1	5879	RAC1
1808	DPYSL2	56896	DPYSL5
1812	DRD1	134	ADORA1
1813	DRD2	135	ADORA2A
1816	DRD5	2566	GABRG2
1822	ATN1	11059	WWP1
1839	HBEGF	1956	EGFR
1855	DVL1	10023	FRAT1
1855	DVL1	1454	CSNK1E
1855	DVL1	1457	CSNK2A1
1855	DVL1	1499	CTNNB1
1855	DVL1	1857	DVL3
1855	DVL1	23002	DAAM1
1855	DVL1	8312	AXIN1
1856	DVL2	1454	CSNK1E
1856	DVL2	7157	TP53
1856	DVL2	8312	AXIN1
1857	DVL3	1457	CSNK2A1
1857	DVL3	1499	CTNNB1
1857	DVL3	8312	AXIN1
1869	E2F1	890	CCNA2
1870	E2F2	5925	RB1
1908	EDN3	1909	EDNRA
1909	EDNRA	1906	EDN1
1910	EDNRB	1908	EDN3
1946	EFNA5	2042	EPHA3
1948	EFNB2	2042	EPHA3
1950	EGF	2064	ERBB2
1950	EGF	2065	ERBB3
1950	EGF	3084	NRG1
1950	EGF	5296	PIK3R2
1950	EGF	7448	VTN
1956	EGFR	11184	MAP4K1
1956	EGFR	1398	CRK
1956	EGFR	1950	EGF
1956	EGFR	5159	PDGFRB
1956	EGFR	5566	PRKACA
1956	EGFR	5921	RASA1
1956	EGFR	6654	SOS1
1956	EGFR	6655	SOS2
1956	EGFR	9020	MAP3K14
1956	EGFR	2064	ERBB2
1956	EGFR	2065	ERBB3
1956	EGFR	2066	ERBB4
1956	EGFR	2069	EREG
1956	EGFR	23624	CBLC
1956	EGFR	2549	GAB1
1956	EGFR	4690	NCK1
1956	EGFR	5295	PIK3R1
1956	EGFR	5296	PIK3R2
1956	EGFR	5335	PLCG1
1956	EGFR	5747	PTK2
1956	EGFR	6464	SHC1
1956	EGFR	6714	SRC
1956	EGFR	7039	TGFA
1956	EGFR	8440	NCK2
1956	EGFR	867	CBL
1956	EGFR	868	CBLB
1956	EGFR	805	CALM2
1956	EGFR	808	CALM3
1956	EGFR	268	AMH
1956	EGFR	1499	CTNNB1
1956	EGFR	3371	TNC
1956	EGFR	7409	VAV1
1956	EGFR	7410	VAV2
1956	EGFR	1500	CTNND1
1956	EGFR	2241	FER
1956	EGFR	5770	PTPN1
1956	EGFR	5777	PTPN6
1956	EGFR	999	CDH1
1956	EGFR	7277	TUBA4A
1956	EGFR	5338	PLD2
1956	EGFR	367	AR
1969	EPHA2	1942	EFNA1
1969	EPHA2	1943	EFNA2
1969	EPHA2	1944	EFNA3
1969	EPHA2	1945	EFNA4
1969	EPHA2	1946	EFNA5
1977	EIF4E	1975	EIF4B
1977	EIF4E	8569	MKNK1
1978	EIF4EBP1	2475	FRAP1
1978	EIF4EBP1	1977	EIF4E
1978	EIF4EBP1	9470	EIF4E2
2002	ELK1	1432	MAPK14
2033	EP300	4087	SMAD2
2033	EP300	4088	SMAD3
2033	EP300	4089	SMAD4
2033	EP300	5111	PCNA
2033	EP300	595	CCND1
2033	EP300	7157	TP53
2033	EP300	1487	CTBP1
2033	EP300	4773	NFATC2
2033	EP300	51176	LEF1
2033	EP300	1840	DTX1
2033	EP300	8850	KAT2B
2033	EP300	9794	MAML1
2033	EP300	4086	SMAD1
2033	EP300	4092	SMAD7
2033	EP300	2034	EPAS1
2033	EP300	2113	ETS1
2033	EP300	3091	HIF1A
2033	EP300	5970	RELA
2034	EPAS1	405	ARNT
2041	EPHA1	1942	EFNA1
2043	EPHA4	1942	EFNA1
2043	EPHA4	1944	EFNA3
2043	EPHA4	1945	EFNA4
2043	EPHA4	1946	EFNA5
2043	EPHA4	1948	EFNB2
2043	EPHA4	1949	EFNB3
2043	EPHA4	25791	NGEF
2044	EPHA5	1942	EFNA1
2044	EPHA5	1944	EFNA3
2044	EPHA5	1945	EFNA4
2044	EPHA5	1946	EFNA5
2045	EPHA7	1942	EFNA1
2045	EPHA7	1944	EFNA3
2045	EPHA7	1945	EFNA4
2045	EPHA7	1946	EFNA5
2046	EPHA8	1946	EFNA5
2047	EPHB1	1946	EFNA5
2047	EPHB1	1947	EFNB1
2047	EPHB1	1948	EFNB2
2048	EPHB2	1947	EFNB1
2048	EPHB2	1948	EFNB2
2048	EPHB2	25	ABL1
2048	EPHB2	5921	RASA1
2049	EPHB3	1949	EFNB3
2049	EPHB3	5921	RASA1
2050	EPHB4	1948	EFNB2
2057	EPOR	1439	CSF2RB
2057	EPOR	2056	EPO
2058	EPRS	5917	RARS
2064	ERBB2	2065	ERBB3
2064	ERBB2	5295	PIK3R1
2064	ERBB2	5296	PIK3R2
2064	ERBB2	5335	PLCG1
2064	ERBB2	5747	PTK2
2064	ERBB2	6464	SHC1
2064	ERBB2	6654	SOS1
2064	ERBB2	6714	SRC
2064	ERBB2	1499	CTNNB1
2065	ERBB3	2066	ERBB4
2065	ERBB3	3084	NRG1
2065	ERBB3	5295	PIK3R1
2065	ERBB3	6654	SOS1
2069	EREG	2066	ERBB4
2113	ETS1	3725	JUN
2147	F2	2149	F2R
2151	F2RL2	1511	CTSG
2168	FABP1	5465	PPARA
2185	PTK2B	1956	EGFR
2185	PTK2B	2064	ERBB2
2185	PTK2B	2903	GRIN2A
2185	PTK2B	2534	FYN
2185	PTK2B	2885	GRB2
2185	PTK2B	3932	LCK
2185	PTK2B	5777	PTPN6
2185	PTK2B	5781	PTPN11
2185	PTK2B	6464	SHC1
2185	PTK2B	6850	SYK
2185	PTK2B	7409	VAV1
2185	PTK2B	7535	ZAP70
2185	PTK2B	5580	PRKCD
2185	PTK2B	6714	SRC
2205	FCER1A	2207	FCER1G
2206	MS4A2	6850	SYK
2207	FCER1G	6850	SYK
2207	FCER1G	9437	NCR1
2213	FCGR2B	5777	PTPN6
2214	FCGR3A	6464	SHC1
2214	FCGR3A	7535	ZAP70
2214	FCGR3A	2209	FCGR1A
2241	FER	1499	CTNNB1
2242	FES	56896	DPYSL5
2242	FES	5921	RASA1
2245	FGD1	998	CDC42
2246	FGF1	2260	FGFR1
2246	FGF1	2261	FGFR3
2246	FGF1	2263	FGFR2
2247	FGF2	2260	FGFR1
2250	FGF5	2260	FGFR1
2250	FGF5	2263	FGFR2
2252	FGF7	1845	DUSP3
2253	FGF8	2261	FGFR3
2253	FGF8	2264	FGFR4
2254	FGF9	2261	FGFR3
2255	FGF10	2263	FGFR2
2257	FGF12	23542	MAPK8IP2
2260	FGFR1	5296	PIK3R2
2263	FGFR2	776	CACNA1D
2264	FGFR4	2246	FGF1
2264	FGFR4	2247	FGF2
2277	FIGF	3791	KDR
2308	FOXO1	1499	CTNNB1
2316	FLNA	2317	FLNB
2316	FLNA	408	ARRB1
2316	FLNA	409	ARRB2
2316	FLNA	3695	ITGB7
2323	FLT3LG	2322	FLT3
2335	FN1	1277	COL1A1
2335	FN1	1278	COL1A2
2335	FN1	1280	COL2A1
2335	FN1	3371	TNC
2335	FN1	3675	ITGA3
2335	FN1	3694	ITGB6
2335	FN1	3695	ITGB7
2335	FN1	7057	THBS1
2335	FN1	8516	ITGA8
2335	FN1	2934	GSN
2353	FOS	2002	ELK1
2353	FOS	2005	ELK4
2353	FOS	3725	JUN
2353	FOS	3727	JUND
2475	FRAP1	253260	RICTOR
2475	FRAP1	5170	PDPK1
2475	FRAP1	6009	RHEB
2488	FSHB	1081	CGA
2488	FSHB	2492	FSHR
2534	FYN	2043	EPHA4
2534	FYN	2046	EPHA8
2534	FYN	2049	EPHB3
2534	FYN	5747	PTK2
2534	FYN	1499	CTNNB1
2534	FYN	5159	PDGFRB
2534	FYN	5295	PIK3R1
2534	FYN	5296	PIK3R2
2534	FYN	5829	PXN
2534	FYN	5894	RAF1
2534	FYN	6654	SOS1
2534	FYN	7409	VAV1
2534	FYN	9564	BCAR1
2534	FYN	355	FAS
2534	FYN	356	FASLG
2534	FYN	4068	SH2D1A
2534	FYN	5336	PLCG2
2534	FYN	5781	PTPN11
2534	FYN	6452	SH3BP2
2534	FYN	6850	SYK
2534	FYN	7535	ZAP70
2534	FYN	836	CASP3
2534	FYN	919	CD247
2534	FYN	1493	CTLA4
2534	FYN	3702	ITK
2534	FYN	5588	PRKCQ
2534	FYN	867	CBL
2549	GAB1	1398	CRK
2549	GAB1	1399	CRKL
2549	GAB1	5295	PIK3R1
2549	GAB1	6654	SOS1
2572	GAD2	2571	GAD1
2688	GH1	2690	GHR
2688	GH1	5618	PRLR
2689	GH2	2690	GHR
2692	GHRHR	51738	GHRL
2693	GHSR	51738	GHRL
2697	GJA1	1453	CSNK1D
2697	GJA1	5598	MAPK7
2697	GJA1	6714	SRC
2735	GLI1	27148	STK36
2736	GLI2	27148	STK36
2737	GLI3	27148	STK36
2740	GLP1R	2641	GCG
2767	GNA11	1129	CHRM2
2767	GNA11	1909	EDNRA
2767	GNA11	1910	EDNRB
2768	GNA12	5536	PPP5C
2768	GNA12	5922	RASA2
2768	GNA12	5518	PPP2R1A
2768	GNA12	2149	F2R
2768	GNA12	23365	ARHGEF12
2769	GNA15	1129	CHRM2
2769	GNA15	2149	F2R
2770	GNAI1	111	ADCY5
2770	GNAI1	1394	CRHR1
2770	GNAI1	3480	IGF1R
2771	GNAI2	7277	TUBA4A
2773	GNAI3	1902	LPAR1
2775	GNAO1	1394	CRHR1
2776	GNAQ	6915	TBXA2R
2776	GNAQ	1394	CRHR1
2778	GNAS	111	ADCY5
2778	GNAS	112	ADCY6
2778	GNAS	1394	CRHR1
2782	GNB1	51764	GNG13
2782	GNB1	773	CACNA1A
2782	GNB1	774	CACNA1B
2798	GNRHR	2796	GNRH1
2810	SFN	25	ABL1
2810	SFN	7532	YWHAG
2814	GP5	2811	GP1BA
2815	GP9	2811	GP1BA
2815	GP9	2812	GP1BB
2826	CCR10	10850	CCL27
2826	CCR10	6347	CCL2
2826	CCR10	6354	CCL7
2826	CCR10	6363	CCL19
2826	CCR10	6370	CCL25
2829	XCR1	6375	XCL1
2833	CXCR3	5196	PF4
2834	PRLHR	51052	PRLH
2862	MLNR	51738	GHRL
2885	GRB2	11184	MAP4K1
2885	GRB2	1398	CRK
2885	GRB2	1399	CRKL
2885	GRB2	1432	MAPK14
2885	GRB2	1950	EGF
2885	GRB2	1956	EGFR
2885	GRB2	2002	ELK1
2885	GRB2	2260	FGFR1
2885	GRB2	2261	FGFR3
2885	GRB2	356	FASLG
2885	GRB2	4914	NTRK1
2885	GRB2	5159	PDGFRB
2885	GRB2	5921	RASA1
2885	GRB2	6300	MAPK12
2885	GRB2	6654	SOS1
2885	GRB2	6655	SOS2
2885	GRB2	7132	TNFRSF1A
2885	GRB2	1027	CDKN1B
2885	GRB2	2064	ERBB2
2885	GRB2	2065	ERBB3
2885	GRB2	23624	CBLC
2885	GRB2	25	ABL1
2885	GRB2	2549	GAB1
2885	GRB2	5295	PIK3R1
2885	GRB2	5335	PLCG1
2885	GRB2	53358	SHC3
2885	GRB2	5747	PTK2
2885	GRB2	6464	SHC1
2885	GRB2	6714	SRC
2885	GRB2	867	CBL
2885	GRB2	868	CBLB
2885	GRB2	10451	VAV3
2885	GRB2	2324	FLT4
2885	GRB2	2889	RAPGEF1
2885	GRB2	3655	ITGA6
2885	GRB2	3674	ITGA2B
2885	GRB2	3691	ITGB4
2885	GRB2	3791	KDR
2885	GRB2	4233	MET
2885	GRB2	7409	VAV1
2885	GRB2	7410	VAV2
2885	GRB2	27040	LAT
2885	GRB2	3937	LCP2
2885	GRB2	5777	PTPN6
2885	GRB2	5781	PTPN11
2885	GRB2	6452	SH3BP2
2885	GRB2	6850	SYK
2885	GRB2	7535	ZAP70
2885	GRB2	3702	ITK
2885	GRB2	5788	PTPRC
2885	GRB2	940	CD28
2885	GRB2	3635	INPP5D
2885	GRB2	9846	GAB2
2885	GRB2	3667	IRS1
2885	GRB2	5573	PRKAR1A
2885	GRB2	5770	PTPN1
2885	GRB2	8471	IRS4
2885	GRB2	8651	SOCS1
2885	GRB2	8660	IRS2
2885	GRB2	1639	DCTN1
2885	GRB2	3064	HTT
2885	GRB2	613	BCR
2885	GRB2	2322	FLT3
2885	GRB2	3815	KIT
2889	RAPGEF1	1398	CRK
2889	RAPGEF1	1399	CRKL
2889	RAPGEF1	6464	SHC1
2890	GRIA1	2893	GRIA4
2895	GRID2	2890	GRIA1
2898	GRIK2	2895	GRID2
2900	GRIK4	2898	GRIK2
2901	GRIK5	2895	GRID2
2901	GRIK5	2898	GRIK2
2901	GRIK5	2899	GRIK3
2902	GRIN1	116443	GRIN3A
2902	GRIN1	2904	GRIN2B
2903	GRIN2A	2902	GRIN1
2903	GRIN2A	116444	GRIN3B
2904	GRIN2B	88	ACTN2
2911	GRM1	3708	ITPR1
2911	GRM1	134	ADORA1
2919	CXCL1	3577	IL8RA
2919	CXCL1	3579	IL8RB
2920	CXCL2	3577	IL8RA
2920	CXCL2	3579	IL8RB
2921	CXCL3	3577	IL8RA
2921	CXCL3	3579	IL8RB
2983	GUCY1B3	2977	GUCY1A2
2997	GYS1	2932	GSK3B
3002	GZMB	5551	PRF1
3064	HTT	1387	CREBBP
3064	HTT	2597	GAPDH
3064	HTT	3092	HIP1
3064	HTT	3093	UBE2K
3064	HTT	5921	RASA1
3064	HTT	7052	TGM2
3064	HTT	7157	TP53
3064	HTT	836	CASP3
3064	HTT	839	CASP6
3064	HTT	9001	HAP1
3064	HTT	9611	NCOR1
3065	HDAC1	4087	SMAD2
3065	HDAC1	5111	PCNA
3065	HDAC1	5925	RB1
3065	HDAC1	5933	RBL1
3065	HDAC1	5934	RBL2
3065	HDAC1	1487	CTBP1
3065	HDAC1	9612	NCOR2
3065	HDAC1	2122	EVI1
3065	HDAC1	4790	NFKB1
3065	HDAC1	4792	NFKBIA
3065	HDAC1	5970	RELA
3066	HDAC2	3065	HDAC1
3066	HDAC2	1487	CTBP1
3066	HDAC2	22938	SNW1
3066	HDAC2	9541	CIR
3066	HDAC2	5970	RELA
3082	HGF	4233	MET
3091	HIF1A	3725	JUN
3091	HIF1A	405	ARNT
3092	HIP1	1213	CLTC
3098	HK1	2026	ENO2
3108	HLA-DMA	3109	HLA-DMB
3108	HLA-DMA	3122	HLA-DRA
3108	HLA-DMA	3123	HLA-DRB1
3109	HLA-DMB	3122	HLA-DRA
3111	HLA-DOA	3108	HLA-DMA
3112	HLA-DOB	3109	HLA-DMB
3115	HLA-DPB1	3113	HLA-DPA1
3119	HLA-DQB1	3630	INS
3122	HLA-DRA	3123	HLA-DRB1
3133	HLA-E	3821	KLRC1
3133	HLA-E	3822	KLRC2
3133	HLA-E	3824	KLRD1
3135	HLA-G	3805	KIR2DL4
3135	HLA-G	3824	KLRD1
3265	HRAS	5155	PDGFB
3265	HRAS	5604	MAP2K1
3265	HRAS	5894	RAF1
3265	HRAS	5921	RASA1
3265	HRAS	6654	SOS1
3265	HRAS	6655	SOS2
3265	HRAS	673	BRAF
3265	HRAS	369	ARAF
3265	HRAS	5290	PIK3CA
3265	HRAS	5293	PIK3CD
3265	HRAS	5294	PIK3CG
3265	HRAS	5295	PIK3R1
3265	HRAS	7074	TIAM1
3265	HRAS	11186	RASSF1
3265	HRAS	83593	RASSF5
3303	HSPA1A	7157	TP53
3303	HSPA1A	8517	IKBKG
3309	HSPA5	5621	PRNP
3320	HSP90AA1	1147	CHUK
3320	HSP90AA1	2064	ERBB2
3320	HSP90AA1	207	AKT1
3320	HSP90AA1	3551	IKBKB
3320	HSP90AA1	367	AR
3320	HSP90AA1	5170	PDPK1
3320	HSP90AA1	5894	RAF1
3320	HSP90AA1	7157	TP53
3320	HSP90AA1	8517	IKBKG
3326	HSP90AB1	1147	CHUK
3326	HSP90AB1	3551	IKBKB
3326	HSP90AB1	8517	IKBKG
3329	HSPD1	5621	PRNP
3350	HTR1A	1901	S1PR1
3350	HTR1A	1903	S1PR3
3350	HTR1A	3352	HTR1D
3351	HTR1B	3350	HTR1A
3351	HTR1B	3352	HTR1D
3352	HTR1D	1901	S1PR1
3416	IDE	351	APP
3439	IFNA1	3558	IL2
3454	IFNAR1	5295	PIK3R1
3454	IFNAR1	5777	PTPN6
3454	IFNAR1	5781	PTPN11
3455	IFNAR2	3440	IFNA2
3458	IFNG	3459	IFNGR1
3458	IFNG	3460	IFNGR2
3459	IFNGR1	3460	IFNGR2
3479	IGF1	3486	IGFBP3
3479	IGF1	3480	IGF1R
3516	RBPJ	22938	SNW1
3516	RBPJ	4851	NOTCH1
3516	RBPJ	4853	NOTCH2
3516	RBPJ	9541	CIR
3516	RBPJ	9612	NCOR2
3554	IL1R1	3553	IL1B
3556	IL1RAP	3554	IL1R1
3556	IL1RAP	8809	IL18R1
3559	IL2RA	3558	IL2
3560	IL2RB	3558	IL2
3560	IL2RB	3561	IL2RG
3561	IL2RG	3558	IL2
3561	IL2RG	3565	IL4
3561	IL2RG	3566	IL4R
3561	IL2RG	3574	IL7
3562	IL3	1439	CSF2RB
3562	IL3	3563	IL3RA
3566	IL4R	3565	IL4
3567	IL5	3568	IL5RA
3568	IL5RA	1439	CSF2RB
3569	IL6	3572	IL6ST
3570	IL6R	1270	CNTF
3570	IL6R	3569	IL6
3570	IL6R	3572	IL6ST
3575	IL7R	3574	IL7
3575	IL7R	85480	TSLP
3577	IL8RA	3576	IL8
3579	IL8RB	3576	IL8
3581	IL9R	3578	IL9
3586	IL10	3587	IL10RA
3586	IL10	3588	IL10RB
3588	IL10RB	282616	IL28A
3588	IL10RB	282617	IL28B
3588	IL10RB	3587	IL10RA
3588	IL10RB	50616	IL22
3590	IL11RA	3589	IL11
3593	IL12B	3592	IL12A
3593	IL12B	3594	IL12RB1
3593	IL12B	3595	IL12RB2
3594	IL12RB1	149233	IL23R
3594	IL12RB1	51561	IL23A
3595	IL12RB2	3594	IL12RB1
3596	IL13	3566	IL4R
3597	IL13RA1	3566	IL4R
3597	IL13RA1	3596	IL13
3600	IL15	3560	IL2RB
3600	IL15	3561	IL2RG
3601	IL15RA	3560	IL2RB
3601	IL15RA	3561	IL2RG
3601	IL15RA	3600	IL15
3604	TNFRSF9	8744	TNFSF9
3611	ILK	5170	PDPK1
3611	ILK	2932	GSK3B
3611	ILK	29780	PARVB
3611	ILK	55742	PARVA
3624	INHBA	10468	FST
3627	CXCL10	2833	CXCR3
3630	INS	3480	IGF1R
3631	INPP4A	5295	PIK3R1
3635	INPP5D	1399	CRKL
3643	INSR	10580	SORBS1
3643	INSR	4087	SMAD2
3643	INSR	5595	MAPK3
3643	INSR	5770	PTPN1
3643	INSR	5777	PTPN6
3643	INSR	5792	PTPRF
3643	INSR	1398	CRK
3643	INSR	1399	CRKL
3643	INSR	3265	HRAS
3643	INSR	3667	IRS1
3643	INSR	5295	PIK3R1
3643	INSR	6464	SHC1
3643	INSR	8651	SOCS1
3643	INSR	8660	IRS2
3643	INSR	9021	SOCS3
3643	INSR	5580	PRKCD
3654	IRAK1	3556	IL1RAP
3654	IRAK1	3656	IRAK2
3654	IRAK1	8772	FADD
3654	IRAK1	54472	TOLLIP
3654	IRAK1	7097	TLR2
3655	ITGA6	948	CD36
3656	IRAK2	3554	IL1R1
3661	IRF3	3663	IRF5
3665	IRF7	3661	IRF3
3665	IRF7	4615	MYD88
3667	IRS1	207	AKT1
3667	IRS1	3551	IKBKB
3667	IRS1	5295	PIK3R1
3667	IRS1	5296	PIK3R2
3667	IRS1	5599	MAPK8
3667	IRS1	5770	PTPN1
3667	IRS1	6464	SHC1
3667	IRS1	8651	SOCS1
3667	IRS1	1147	CHUK
3667	IRS1	3717	JAK2
3667	IRS1	5781	PTPN11
3667	IRS1	5580	PRKCD
3673	ITGA2	1277	COL1A1
3673	ITGA2	284217	LAMA1
3674	ITGA2B	1278	COL1A2
3674	ITGA2B	948	CD36
3674	ITGA2B	2147	F2
3678	ITGA5	1277	COL1A1
3678	ITGA5	6696	SPP1
3680	ITGA9	5829	PXN
3683	ITGAL	3383	ICAM1
3685	ITGAV	10298	PAK4
3685	ITGAV	3690	ITGB3
3685	ITGAV	3693	ITGB5
3685	ITGAV	3694	ITGB6
3685	ITGAV	3696	ITGB8
3685	ITGAV	5156	PDGFRA
3685	ITGAV	6696	SPP1
3685	ITGAV	2149	F2R
3688	ITGB1	5747	PTK2
3688	ITGB1	22801	ITGA11
3688	ITGB1	2316	FLNA
3688	ITGB1	2317	FLNB
3688	ITGB1	2324	FLT4
3688	ITGB1	284217	LAMA1
3688	ITGB1	3480	IGF1R
3688	ITGB1	3611	ILK
3688	ITGB1	3655	ITGA6
3688	ITGB1	3673	ITGA2
3688	ITGB1	3675	ITGA3
3688	ITGB1	3676	ITGA4
3688	ITGB1	3678	ITGA5
3688	ITGB1	3680	ITGA9
3688	ITGB1	3685	ITGAV
3688	ITGB1	5578	PRKCA
3688	ITGB1	5829	PXN
3688	ITGB1	7094	TLN1
3688	ITGB1	81	ACTN4
3688	ITGB1	8515	ITGA10
3688	ITGB1	8516	ITGA8
3689	ITGB2	2185	PTK2B
3689	ITGB2	3383	ICAM1
3689	ITGB2	3384	ICAM2
3689	ITGB2	6850	SYK
3689	ITGB2	3681	ITGAD
3689	ITGB2	3684	ITGAM
3689	ITGB2	3687	ITGAX
3689	ITGB2	5747	PTK2
3689	ITGB2	929	CD14
3690	ITGB3	3611	ILK
3690	ITGB3	3674	ITGA2B
3690	ITGB3	5156	PDGFRA
3690	ITGB3	5159	PDGFRB
3690	ITGB3	6464	SHC1
3690	ITGB3	7057	THBS1
3690	ITGB3	7094	TLN1
3690	ITGB3	948	CD36
3691	ITGB4	3655	ITGA6
3691	ITGB4	6464	SHC1
3693	ITGB5	10298	PAK4
3693	ITGB5	3678	ITGA5
3695	ITGB7	3676	ITGA4
3710	ITPR3	3708	ITPR1
3710	ITPR3	7220	TRPC1
3714	JAG2	4851	NOTCH1
3714	JAG2	4853	NOTCH2
3716	JAK1	5295	PIK3R1
3716	JAK1	5894	RAF1
3717	JAK2	7132	TNFRSF1A
3767	KCNJ11	6833	ABCC8
3791	KDR	2321	FLT1
3791	KDR	7422	VEGFA
3791	KDR	7424	VEGFC
3791	KDR	5335	PLCG1
3791	KDR	5336	PLCG2
3791	KDR	9047	SH2D2A
3791	KDR	6464	SHC1
3802	KIR2DL1	3107	HLA-C
3803	KIR2DL2	3107	HLA-C
3804	KIR2DL3	3107	HLA-C
3811	KIR3DL1	3106	HLA-B
3812	KIR3DL2	3105	HLA-A
3815	KIT	928	CD9
3815	KIT	5295	PIK3R1
3815	KIT	5296	PIK3R2
3824	KLRD1	3106	HLA-B
3824	KLRD1	3821	KLRC1
3824	KLRD1	3822	KLRC2
3824	KLRD1	3823	KLRC3
3910	LAMA4	7157	TP53
3912	LAMB1	1291	COL6A1
3914	LAMB3	3909	LAMA3
3914	LAMB3	3918	LAMC2
3914	LAMB3	7057	THBS1
3915	LAMC1	3911	LAMA5
3925	STMN1	3312	HSPA8
3932	LCK	2214	FCGR3A
3932	LCK	355	FAS
3932	LCK	356	FASLG
3932	LCK	5290	PIK3CA
3932	LCK	5295	PIK3R1
3932	LCK	5777	PTPN6
3932	LCK	5781	PTPN11
3932	LCK	5894	RAF1
3932	LCK	6850	SYK
3932	LCK	7535	ZAP70
3932	LCK	962	CD48
3932	LCK	1493	CTLA4
3932	LCK	4792	NFKBIA
3932	LCK	5588	PRKCQ
3932	LCK	5788	PTPRC
3932	LCK	867	CBL
3932	LCK	920	CD4
3937	LCP2	5335	PLCG1
3937	LCP2	5336	PLCG2
3937	LCP2	5777	PTPN6
3937	LCP2	6464	SHC1
3937	LCP2	6850	SYK
3937	LCP2	7409	VAV1
3937	LCP2	3702	ITK
3937	LCP2	4690	NCK1
3937	LCP2	5788	PTPRC
3937	LCP2	867	CBL
3937	LCP2	9402	GRAP2
3937	LCP2	4067	LYN
3952	LEP	51738	GHRL
3952	LEP	5563	PRKAA2
3953	LEPR	3952	LEP
3953	LEPR	3717	JAK2
3953	LEPR	9021	SOCS3
3955	LFNG	4851	NOTCH1
3972	LHB	1081	CGA
3973	LHCGR	2778	GNAS
3973	LHCGR	1081	CGA
3976	LIF	3572	IL6ST
3977	LIFR	1271	CNTFR
3977	LIFR	1489	CTF1
3977	LIFR	3572	IL6ST
3977	LIFR	3976	LIF
3977	LIFR	5008	OSM
3984	LIMK1	10298	PAK4
3984	LIMK1	3985	LIMK2
3984	LIMK1	54961	SSH3
4023	LPL	4035	LRP1
4040	LRP6	22943	DKK1
4040	LRP6	27123	DKK2
4040	LRP6	7471	WNT1
4040	LRP6	8325	FZD8
4041	LRP5	8312	AXIN1
4041	LRP5	8325	FZD8
4049	LTA	4050	LTB
4049	LTA	4055	LTBR
4049	LTA	7132	TNFRSF1A
4049	LTA	7133	TNFRSF1B
4049	LTA	8764	TNFRSF14
4050	LTB	7132	TNFRSF1A
4067	LYN	3635	INPP5D
4067	LYN	5294	PIK3CG
4067	LYN	5336	PLCG2
4067	LYN	5777	PTPN6
4067	LYN	6850	SYK
4067	LYN	933	CD22
4067	LYN	2207	FCER1G
4067	LYN	9846	GAB2
4067	LYN	2892	GRIA3
4067	LYN	1956	EGFR
4068	SH2D1A	51744	CD244
4085	MAD2L1	8881	CDC16
4085	MAD2L1	991	CDC20
4085	MAD2L1	996	CDC27
4086	SMAD1	4088	SMAD3
4086	SMAD1	4089	SMAD4
4086	SMAD1	4090	SMAD5
4086	SMAD1	57154	SMURF1
4086	SMAD1	657	BMPR1A
4087	SMAD2	29882	ANAPC2
4087	SMAD2	4088	SMAD3
4087	SMAD2	4089	SMAD4
4087	SMAD2	8881	CDC16
4087	SMAD2	996	CDC27
4087	SMAD2	1499	CTNNB1
4087	SMAD2	1855	DVL1
4087	SMAD2	3725	JUN
4087	SMAD2	51176	LEF1
4087	SMAD2	6093	ROCK1
4087	SMAD2	8312	AXIN1
4087	SMAD2	4093	SMAD9
4087	SMAD2	6667	SP1
4087	SMAD2	9372	ZFYVE9
4087	SMAD2	4301	MLLT4
4088	SMAD3	4089	SMAD4
4088	SMAD3	7465	WEE1
4088	SMAD3	8881	CDC16
4088	SMAD3	996	CDC27
4088	SMAD3	1499	CTNNB1
4088	SMAD3	1855	DVL1
4088	SMAD3	3725	JUN
4088	SMAD3	51176	LEF1
4088	SMAD3	8312	AXIN1
4088	SMAD3	1874	E2F4
4088	SMAD3	57154	SMURF1
4088	SMAD3	6667	SP1
4088	SMAD3	9372	ZFYVE9
4088	SMAD3	60	ACTB
4088	SMAD3	2353	FOS
4088	SMAD3	675	BRCA2
4088	SMAD3	2122	EVI1
4089	SMAD4	1111	CHEK1
4089	SMAD4	1499	CTNNB1
4089	SMAD4	1855	DVL1
4089	SMAD4	3725	JUN
4089	SMAD4	51176	LEF1
4089	SMAD4	4090	SMAD5
4089	SMAD4	4093	SMAD9
4089	SMAD4	5898	RALA
4089	SMAD4	4893	NRAS
4091	SMAD6	57154	SMURF1
4092	SMAD7	4091	SMAD6
4092	SMAD7	57154	SMURF1
4137	MAPT	2932	GSK3B
4160	MC4R	181	AGRP
4160	MC4R	5443	POMC
4161	MC5R	5443	POMC
4171	MCM2	1029	CDKN2A
4171	MCM2	4172	MCM3
4171	MCM2	5347	PLK1
4171	MCM2	9133	CCNB2
4171	MCM2	990	CDC6
4172	MCM3	5347	PLK1
4172	MCM3	990	CDC6
4174	MCM5	1029	CDKN2A
4174	MCM5	4171	MCM2
4174	MCM5	4172	MCM3
4174	MCM5	4176	MCM7
4175	MCM6	4171	MCM2
4175	MCM6	4172	MCM3
4175	MCM6	4173	MCM4
4175	MCM6	4176	MCM7
4176	MCM7	1022	CDK7
4176	MCM7	4171	MCM2
4176	MCM7	4172	MCM3
4176	MCM7	4173	MCM4
4176	MCM7	5347	PLK1
4176	MCM7	5925	RB1
4176	MCM7	990	CDC6
4193	MDM2	1029	CDKN2A
4193	MDM2	2033	EP300
4193	MDM2	25	ABL1
4193	MDM2	3065	HDAC1
4193	MDM2	5925	RB1
4193	MDM2	7157	TP53
4193	MDM2	7161	TP73
4193	MDM2	900	CCNG1
4193	MDM2	207	AKT1
4193	MDM2	367	AR
4194	MDM4	4193	MDM2
4194	MDM4	7157	TP53
4194	MDM4	983	CDC2
4208	MEF2C	1432	MAPK14
4208	MEF2C	5598	MAPK7
4214	MAP3K1	5871	MAP4K2
4215	MAP3K3	3306	HSPA2
4215	MAP3K3	3551	IKBKB
4215	MAP3K3	5607	MAP2K5
4216	MAP3K4	1647	GADD45A
4216	MAP3K4	4616	GADD45B
4216	MAP3K4	5603	MAPK13
4216	MAP3K4	5604	MAP2K1
4216	MAP3K4	5606	MAP2K3
4216	MAP3K4	5879	RAC1
4216	MAP3K4	998	CDC42
4217	MAP3K5	1616	DAXX
4217	MAP3K5	207	AKT1
4217	MAP3K5	23162	MAPK8IP3
4217	MAP3K5	3303	HSPA1A
4217	MAP3K5	5536	PPP5C
4217	MAP3K5	5609	MAP2K7
4217	MAP3K5	5894	RAF1
4217	MAP3K5	6885	MAP3K7
4217	MAP3K5	9064	MAP3K6
4233	MET	1499	CTNNB1
4233	MET	5295	PIK3R1
4233	MET	6464	SHC1
4233	MET	6714	SRC
4233	MET	2549	GAB1
4242	MFNG	182	JAG1
4254	KITLG	2323	FLT3LG
4254	KITLG	3815	KIT
4276	MICA	22914	KLRK1
4283	CXCL9	2833	CXCR3
4286	MITF	51176	LEF1
4292	MLH1	4609	MYC
4294	MAP3K10	6416	MAP2K4
4294	MAP3K10	998	CDC42
4296	MAP3K11	11184	MAP4K1
4296	MAP3K11	1147	CHUK
4296	MAP3K11	207	AKT1
4296	MAP3K11	23162	MAPK8IP3
4296	MAP3K11	23542	MAPK8IP2
4296	MAP3K11	3551	IKBKB
4296	MAP3K11	5609	MAP2K7
4296	MAP3K11	5871	MAP4K2
4296	MAP3K11	7786	MAP3K12
4296	MAP3K11	998	CDC42
4311	MME	322	APBB1
4313	MMP2	7057	THBS1
4318	MMP9	7057	THBS1
4436	MSH2	2956	MSH6
4437	MSH3	4436	MSH2
4543	MTNR1A	4544	MTNR1B
4609	MYC	4149	MAX
4609	MYC	5595	MAPK3
4609	MYC	5598	MAPK7
4609	MYC	5599	MAPK8
4609	MYC	5894	RAF1
4609	MYC	5970	RELA
4609	MYC	1457	CSNK2A1
4609	MYC	2033	EP300
4609	MYC	4087	SMAD2
4609	MYC	4088	SMAD3
4609	MYC	5933	RBL1
4609	MYC	6667	SP1
4609	MYC	1029	CDKN2A
4609	MYC	5925	RB1
4609	MYC	1050	CEBPA
4609	MYC	5371	PML
4615	MYD88	3554	IL1R1
4615	MYD88	3556	IL1RAP
4615	MYD88	3654	IRAK1
4615	MYD88	3656	IRAK2
4615	MYD88	8772	FADD
4615	MYD88	114609	TIRAP
4615	MYD88	7097	TLR2
4615	MYD88	7098	TLR3
4615	MYD88	7099	TLR4
4616	GADD45B	5111	PCNA
4616	GADD45B	891	CCNB1
4627	MYH9	10398	MYL9
4633	MYL2	5062	PAK2
4638	MYLK	6714	SRC
4659	PPP1R12A	387	RHOA
4659	PPP1R12A	5500	PPP1CB
4659	PPP1R12A	6093	ROCK1
4690	NCK1	1398	CRK
4690	NCK1	25	ABL1
4690	NCK1	6654	SOS1
4690	NCK1	868	CBLB
4690	NCK1	1630	DCC
4690	NCK1	2047	EPHB1
4690	NCK1	5879	RAC1
4690	NCK1	5921	RASA1
4698	NDUFA5	4707	NDUFB1
4741	NEFM	4744	NEFH
4747	NEFL	4744	NEFH
4763	NF1	3265	HRAS
4790	NFKB1	3551	IKBKB
4790	NFKB1	4791	NFKB2
4790	NFKB1	4792	NFKBIA
4790	NFKB1	4793	NFKBIB
4790	NFKB1	2932	GSK3B
4790	NFKB1	1869	E2F1
4790	NFKB1	1499	CTNNB1
4791	NFKB2	3551	IKBKB
4791	NFKB2	9020	MAP3K14
4792	NFKBIA	3551	IKBKB
4792	NFKBIA	5295	PIK3R1
4792	NFKBIA	4793	NFKBIB
4793	NFKBIB	3551	IKBKB
4794	NFKBIE	4790	NFKB1
4803	NGF	4914	NTRK1
4828	NMB	4829	NMBR
4851	NOTCH1	182	JAG1
4851	NOTCH1	1840	DTX1
4851	NOTCH1	4242	MFNG
4851	NOTCH1	84441	MAML2
4851	NOTCH1	8650	NUMB
4852	NPY	4160	MC4R
4852	NPY	51738	GHRL
4852	NPY	5540	PPYR1
4852	NPY	8620	NPFF
4853	NOTCH2	182	JAG1
4854	NOTCH3	182	JAG1
4854	NOTCH3	22938	SNW1
4854	NOTCH3	28514	DLL1
4854	NOTCH3	3714	JAG2
4854	NOTCH3	9794	MAML1
4881	NPR1	5592	PRKG1
4886	NPY1R	4852	NPY
4887	NPY2R	4852	NPY
4887	NPY2R	5697	PYY
4889	NPY5R	4852	NPY
4893	NRAS	5894	RAF1
4893	NRAS	5290	PIK3CA
4908	NTF3	4915	NTRK2
4909	NTF4	4915	NTRK2
4923	NTSR1	4922	NTS
4967	OGDH	1743	DLST
4982	TNFRSF11B	8741	TNFSF13
4982	TNFRSF11B	8743	TNFSF10
4988	OPRM1	4985	OPRD1
4998	ORC1L	4171	MCM2
4998	ORC1L	4174	MCM5
4998	ORC1L	4176	MCM7
4998	ORC1L	4999	ORC2L
4998	ORC1L	6502	SKP2
4998	ORC1L	990	CDC6
4999	ORC2L	4171	MCM2
4999	ORC2L	4172	MCM3
4999	ORC2L	4173	MCM4
4999	ORC2L	4174	MCM5
4999	ORC2L	4175	MCM6
4999	ORC2L	4176	MCM7
4999	ORC2L	990	CDC6
5000	ORC4L	1029	CDKN2A
5000	ORC4L	4171	MCM2
5000	ORC4L	4172	MCM3
5000	ORC4L	4176	MCM7
5000	ORC4L	4999	ORC2L
5001	ORC5L	4171	MCM2
5001	ORC5L	4172	MCM3
5001	ORC5L	4174	MCM5
5001	ORC5L	4176	MCM7
5001	ORC5L	4998	ORC1L
5001	ORC5L	4999	ORC2L
5001	ORC5L	5000	ORC4L
5001	ORC5L	8317	CDC7
5001	ORC5L	990	CDC6
5008	OSM	3572	IL6ST
5021	OXTR	5020	OXT
5028	P2RY1	134	ADORA1
5058	PAK1	1956	EGFR
5058	PAK1	207	AKT1
5058	PAK1	2885	GRB2
5058	PAK1	5879	RAC1
5058	PAK1	5894	RAF1
5058	PAK1	7046	TGFBR1
5058	PAK1	7048	TGFBR2
5058	PAK1	998	CDC42
5058	PAK1	2064	ERBB2
5058	PAK1	4690	NCK1
5058	PAK1	5335	PLCG1
5058	PAK1	8440	NCK2
5058	PAK1	3984	LIMK1
5058	PAK1	1277	COL1A1
5058	PAK1	4638	MYLK
5058	PAK1	10095	ARPC1B
5058	PAK1	8874	ARHGEF7
5058	PAK1	9459	ARHGEF6
5062	PAK2	998	CDC42
5062	PAK2	25	ABL1
5071	PARK2	2861	GPR37
5071	PARK2	5413	2009-09-05
5071	PARK2	56901	NDUFA4L2
5071	PARK2	6622	SNCA
5071	PARK2	7314	UBB
5071	PARK2	7326	UBE2G1
5071	PARK2	7332	UBE2L3
5071	PARK2	9246	UBE2L6
5071	PARK2	9627	SNCAIP
5111	PCNA	891	CCNB1
5111	PCNA	896	CCND3
5111	PCNA	995	CDC25C
5154	PDGFA	5156	PDGFRA
5155	PDGFB	5156	PDGFRA
5159	PDGFRB	5155	PDGFB
5159	PDGFRB	5156	PDGFRA
5160	PDHA1	1737	DLAT
5160	PDHA1	5162	PDHB
5161	PDHA2	5162	PDHB
5216	PFN1	5295	PIK3R1
5216	PFN1	55740	ENAH
5216	PFN1	60	ACTB
5217	PFN2	60	ACTB
5217	PFN2	71	ACTG1
5228	PGF	2321	FLT1
5228	PGF	7422	VEGFA
5230	PGK1	2597	GAPDH
5260	PHKG1	801	CALM1
5294	PIK3CG	3845	KRAS
5295	PIK3R1	1399	CRKL
5295	PIK3R1	25	ABL1
5295	PIK3R1	5290	PIK3CA
5295	PIK3R1	5291	PIK3CB
5295	PIK3R1	5293	PIK3CD
5295	PIK3R1	6714	SRC
5295	PIK3R1	3554	IL1R1
5295	PIK3R1	3556	IL1RAP
5295	PIK3R1	998	CDC42
5295	PIK3R1	1499	CTNNB1
5295	PIK3R1	3480	IGF1R
5295	PIK3R1	5159	PDGFRB
5295	PIK3R1	5925	RB1
5296	PIK3R2	1399	CRKL
5296	PIK3R2	5293	PIK3CD
5296	PIK3R2	3480	IGF1R
5296	PIK3R2	5159	PDGFRB
5296	PIK3R2	8651	SOCS1
5315	PKM2	369	ARAF
5315	PKM2	5894	RAF1
5319	PLA2G1B	5320	PLA2G2A
5321	PLA2G4A	8569	MKNK1
5330	PLCB2	5606	MAP2K3
5335	PLCG1	25	ABL1
5335	PLCG1	2549	GAB1
5335	PLCG1	6464	SHC1
5335	PLCG1	6654	SOS1
5335	PLCG1	6655	SOS2
5335	PLCG1	6714	SRC
5335	PLCG1	867	CBL
5335	PLCG1	5156	PDGFRA
5335	PLCG1	5159	PDGFRB
5335	PLCG1	6850	SYK
5335	PLCG1	7535	ZAP70
5335	PLCG1	3702	ITK
5335	PLCG1	387	RHOA
5335	PLCG1	28964	GIT1
5336	PLCG2	6464	SHC1
5336	PLCG2	868	CBLB
5336	PLCG2	2207	FCER1G
5337	PLD1	998	CDC42
5337	PLD1	5879	RAC1
5337	PLD1	5898	RALA
5338	PLD2	5580	PRKCD
5347	PLK1	891	CCNB1
5347	PLK1	995	CDC25C
5350	PLN	487	ATP2A1
5350	PLN	488	ATP2A2
5364	PLXNB1	10507	SEMA4D
5364	PLXNB1	23365	ARHGEF12
5364	PLXNB1	27289	RND1
5364	PLXNB1	5361	PLXNA1
5364	PLXNB1	5879	RAC1
5443	POMC	4157	MC1R
5468	PPARG	2168	FABP1
5473	PPBP	3577	IL8RA
5473	PPBP	3579	IL8RB
5495	PPM1B	3551	IKBKB
5495	PPM1B	6885	MAP3K7
5495	PPM1B	8517	IKBKG
5499	PPP1CA	79660	PPP1R3B
5509	PPP1R3D	5501	PPP1CC
5515	PPP2CA	5526	PPP2R5B
5515	PPP2CA	5527	PPP2R5C
5515	PPP2CA	5529	PPP2R5E
5515	PPP2CA	7157	TP53
5515	PPP2CA	658	BMPR1B
5518	PPP2R1A	4087	SMAD2
5518	PPP2R1A	4088	SMAD3
5518	PPP2R1A	5515	PPP2CA
5518	PPP2R1A	5525	PPP2R5A
5518	PPP2R1A	9372	ZFYVE9
5519	PPP2R1B	5515	PPP2CA
5519	PPP2R1B	5527	PPP2R5C
5530	PPP3CA	5534	PPP3R1
5530	PPP3CA	836	CASP3
5530	PPP3CA	6647	SOD1
5533	PPP3CC	7046	TGFBR1
5540	PPYR1	5697	PYY
5564	PRKAB1	51422	PRKAG2
5564	PRKAB1	5562	PRKAA1
5565	PRKAB2	51422	PRKAG2
5565	PRKAB2	5562	PRKAA1
5566	PRKACA	3707	ITPKB
5566	PRKACA	5170	PDPK1
5571	PRKAG1	51422	PRKAG2
5571	PRKAG1	5562	PRKAA1
5571	PRKAG1	5564	PRKAB1
5571	PRKAG1	5565	PRKAB2
5573	PRKAR1A	5566	PRKACA
5575	PRKAR1B	5573	PRKAR1A
5578	PRKCA	1956	EGFR
5578	PRKCA	5879	RAC1
5578	PRKCA	7157	TP53
5578	PRKCA	998	CDC42
5578	PRKCA	3707	ITPKB
5578	PRKCA	552	AVPR1A
5578	PRKCA	387	RHOA
5578	PRKCA	111	ADCY5
5578	PRKCA	2697	GJA1
5578	PRKCA	5337	PLD1
5578	PRKCA	5338	PLD2
5579	PRKCB	25780	RASGRP3
5579	PRKCB	2932	GSK3B
5579	PRKCB	5170	PDPK1
5580	PRKCD	5290	PIK3CA
5581	PRKCE	5291	PIK3CB
5581	PRKCE	5894	RAF1
5584	PRKCI	5170	PDPK1
5588	PRKCQ	3551	IKBKB
5590	PRKCZ	10000	AKT3
5590	PRKCZ	207	AKT1
5590	PRKCZ	5170	PDPK1
5590	PRKCZ	5894	RAF1
5590	PRKCZ	8471	IRS4
5591	PRKDC	25	ABL1
5591	PRKDC	472	ATM
5591	PRKDC	5111	PCNA
5591	PRKDC	7157	TP53
5592	PRKG1	3708	ITPR1
5592	PRKG1	5894	RAF1
5594	MAPK1	1432	MAPK14
5594	MAPK1	1843	DUSP1
5594	MAPK1	1845	DUSP3
5594	MAPK1	1848	DUSP6
5594	MAPK1	2002	ELK1
5594	MAPK1	2872	MKNK2
5594	MAPK1	409	ARRB2
5594	MAPK1	5604	MAP2K1
5594	MAPK1	5605	MAP2K2
5594	MAPK1	5778	PTPN7
5594	MAPK1	5801	PTPRR
5594	MAPK1	5894	RAF1
5594	MAPK1	6195	RPS6KA1
5594	MAPK1	6196	RPS6KA2
5594	MAPK1	6197	RPS6KA3
5594	MAPK1	80824	DUSP16
5594	MAPK1	84867	PTPN5
5594	MAPK1	8569	MKNK1
5594	MAPK1	8649	MAPKSP1
5594	MAPK1	6464	SHC1
5594	MAPK1	7249	TSC2
5594	MAPK1	842	CASP9
5594	MAPK1	7409	VAV1
5594	MAPK1	5581	PRKCE
5594	MAPK1	6622	SNCA
5594	MAPK1	5925	RB1
5594	MAPK1	3320	HSP90AA1
5594	MAPK1	367	AR
5594	MAPK1	7175	TPR
5594	MAPK1	1612	DAPK1
5595	MAPK3	1432	MAPK14
5595	MAPK3	1843	DUSP1
5595	MAPK3	1845	DUSP3
5595	MAPK3	1847	DUSP5
5595	MAPK3	1848	DUSP6
5595	MAPK3	2002	ELK1
5595	MAPK3	3725	JUN
5595	MAPK3	5604	MAP2K1
5595	MAPK3	5605	MAP2K2
5595	MAPK3	5606	MAP2K3
5595	MAPK3	5778	PTPN7
5595	MAPK3	5801	PTPRR
5595	MAPK3	5894	RAF1
5595	MAPK3	6195	RPS6KA1
5595	MAPK3	6196	RPS6KA2
5595	MAPK3	6197	RPS6KA3
5595	MAPK3	7157	TP53
5595	MAPK3	84867	PTPN5
5595	MAPK3	8569	MKNK1
5595	MAPK3	8649	MAPKSP1
5595	MAPK3	8986	RPS6KA4
5595	MAPK3	3091	HIF1A
5595	MAPK3	1630	DCC
5595	MAPK3	4638	MYLK
5595	MAPK3	4067	LYN
5595	MAPK3	5900	RALGDS
5595	MAPK3	1612	DAPK1
5597	MAPK6	5579	PRKCB
5599	MAPK8	10746	MAP3K2
5599	MAPK8	11221	DUSP10
5599	MAPK8	1386	ATF2
5599	MAPK8	1398	CRK
5599	MAPK8	1843	DUSP1
5599	MAPK8	2002	ELK1
5599	MAPK8	23162	MAPK8IP3
5599	MAPK8	23542	MAPK8IP2
5599	MAPK8	3265	HRAS
5599	MAPK8	3725	JUN
5599	MAPK8	3727	JUND
5599	MAPK8	5609	MAP2K7
5599	MAPK8	6885	MAP3K7
5599	MAPK8	7157	TP53
5599	MAPK8	80824	DUSP16
5599	MAPK8	9479	MAPK8IP1
5600	MAPK11	2002	ELK1
5600	MAPK11	2005	ELK4
5600	MAPK11	3725	JUN
5601	MAPK9	2002	ELK1
5601	MAPK9	3725	JUN
5601	MAPK9	3727	JUND
5601	MAPK9	7157	TP53
5601	MAPK9	5925	RB1
5602	MAPK10	3725	JUN
5602	MAPK10	409	ARRB2
5602	MAPK10	7157	TP53
5604	MAP2K1	5894	RAF1
5604	MAP2K1	673	BRAF
5604	MAP2K1	369	ARAF
5605	MAP2K2	5894	RAF1
5605	MAP2K2	673	BRAF
5605	MAP2K2	369	ARAF
5606	MAP2K3	1432	MAPK14
5606	MAP2K3	23542	MAPK8IP2
5606	MAP2K3	9344	TAOK2
5607	MAP2K5	5598	MAPK7
5608	MAP2K6	1432	MAPK14
5608	MAP2K6	4216	MAP3K4
5608	MAP2K6	4217	MAP3K5
5608	MAP2K6	6885	MAP3K7
5608	MAP2K6	9344	TAOK2
5608	MAP2K6	5330	PLCB2
5609	MAP2K7	23542	MAPK8IP2
5609	MAP2K7	51776	ZAK
5609	MAP2K7	7786	MAP3K12
5609	MAP2K7	9479	MAPK8IP1
5613	PRKX	5573	PRKAR1A
5613	PRKX	5576	PRKAR2A
5618	PRLR	5617	PRL
5663	PSEN1	1499	CTNNB1
5663	PSEN1	2932	GSK3B
5663	PSEN1	6934	TCF7L2
5663	PSEN1	4851	NOTCH1
5663	PSEN1	5664	PSEN2
5663	PSEN1	2081	ERN1
5663	PSEN1	4137	MAPT
5663	PSEN1	836	CASP3
5663	PSEN1	840	CASP7
5664	PSEN2	836	CASP3
5664	PSEN2	840	CASP7
5727	PTCH1	6608	SMO
5728	PTEN	7157	TP53
5728	PTEN	367	AR
5743	PTGS2	7157	TP53
5745	PTHR1	5741	PTH
5747	PTK2	1398	CRK
5747	PTK2	2065	ERBB3
5747	PTK2	2932	GSK3B
5747	PTK2	5295	PIK3R1
5747	PTK2	5335	PLCG1
5747	PTK2	6464	SHC1
5747	PTK2	6714	SRC
5747	PTK2	8440	NCK2
5747	PTK2	1969	EPHA2
5747	PTK2	7852	CXCR4
5747	PTK2	3690	ITGB3
5747	PTK2	5159	PDGFRB
5747	PTK2	5500	PPP1CB
5747	PTK2	7094	TLN1
5747	PTK2	7414	VCL
5747	PTK2	28964	GIT1
5747	PTK2	7157	TP53
5770	PTPN1	1499	CTNNB1
5770	PTPN1	3480	IGF1R
5770	PTPN1	207	AKT1
5770	PTPN1	2932	GSK3B
5777	PTPN6	1500	CTNND1
5777	PTPN6	3821	KLRC1
5777	PTPN6	5295	PIK3R1
5777	PTPN6	6850	SYK
5777	PTPN6	7535	ZAP70
5781	PTPN11	3821	KLRC1
5781	PTPN11	5295	PIK3R1
5781	PTPN11	6464	SHC1
5781	PTPN11	3717	JAK2
5781	PTPN11	7132	TNFRSF1A
5781	PTPN11	8471	IRS4
5781	PTPN11	8660	IRS2
5781	PTPN11	9021	SOCS3
5781	PTPN11	1956	EGFR
5781	PTPN11	1399	CRKL
5781	PTPN11	2549	GAB1
5781	PTPN11	613	BCR
5781	PTPN11	9846	GAB2
5788	PTPRC	7535	ZAP70
5788	PTPRC	920	CD4
5788	PTPRC	925	CD8A
5792	PTPRF	1499	CTNNB1
5795	PTPRJ	1499	CTNNB1
5795	PTPRJ	1500	CTNND1
5797	PTPRM	1500	CTNND1
5801	PTPRR	5598	MAPK7
5803	PTPRZ1	28964	GIT1
5818	PVRL1	4301	MLLT4
5819	PVRL2	4301	MLLT4
5829	PXN	5747	PTK2
5829	PXN	6714	SRC
5829	PXN	1398	CRK
5829	PXN	1399	CRKL
5829	PXN	3611	ILK
5829	PXN	3655	ITGA6
5829	PXN	3676	ITGA4
5829	PXN	5728	PTEN
5829	PXN	7094	TLN1
5829	PXN	7414	VCL
5829	PXN	28964	GIT1
5829	PXN	2934	GSN
5879	RAC1	5062	PAK2
5879	RAC1	5295	PIK3R1
5879	RAC1	60	ACTB
5879	RAC1	8826	IQGAP1
5879	RAC1	10787	NCKAP1
5879	RAC1	23191	CYFIP1
5879	RAC1	7074	TIAM1
5879	RAC1	10928	RALBP1
5880	RAC2	998	CDC42
5880	RAC2	4089	SMAD4
5880	RAC2	8454	CUL1
5880	RAC2	60	ACTB
5888	RAD51	675	BRCA2
5888	RAD51	7157	TP53
5894	RAF1	3845	KRAS
5894	RAF1	5159	PDGFRB
5894	RAF1	5598	MAPK7
5894	RAF1	5906	RAP1A
5894	RAF1	673	BRAF
5894	RAF1	6714	SRC
5894	RAF1	6009	RHEB
5894	RAF1	5925	RB1
5894	RAF1	367	AR
5899	RALB	10928	RALBP1
5900	RALGDS	3845	KRAS
5906	RAP1A	4914	NTRK1
5914	RARA	5371	PML
5921	RASA1	5159	PDGFRB
5921	RASA1	5906	RAP1A
5921	RASA1	25	ABL1
5925	RB1	1869	E2F1
5925	RB1	25	ABL1
5933	RBL1	4088	SMAD3
5933	RBL1	4089	SMAD4
5933	RBL1	4176	MCM7
5933	RBL1	890	CCNA2
5933	RBL1	898	CCNE1
5933	RBL1	1874	E2F4
5933	RBL1	1875	E2F5
5934	RBL2	4176	MCM7
5934	RBL2	890	CCNA2
5934	RBL2	898	CCNE1
5934	RBL2	1874	E2F4
5934	RBL2	1875	E2F5
5970	RELA	1147	CHUK
5970	RELA	2353	FOS
5970	RELA	3725	JUN
[truncated: 889 more rows]

## Sheet: nodes in pathways
#KEGG Pathway ID	#NCBI Gene ID
hsa00010	5160
hsa00010	1737
hsa00010	3098
hsa00010	2026
hsa00010	5230
hsa00010	2597
hsa00010	669
hsa00010	5162
hsa00010	5161
hsa00010	5315
hsa00062	3028
hsa00071	51
hsa00071	3028
hsa00190	4698
hsa00190	4707
hsa00190	9551
hsa00190	4700
hsa00190	509
hsa00190	4709
hsa00190	51606
hsa00190	529
hsa00190	534
hsa00190	9550
hsa00190	7384
hsa00190	7385
hsa00190	1537
hsa00190	84701
hsa00190	56901
hsa00280	593
hsa00280	594
hsa00280	18
hsa00280	3028
hsa00281	3028
hsa00310	10919
hsa00310	8985
hsa00310	4967
hsa00310	1743
hsa00310	3028
hsa00330	1158
hsa00330	1152
hsa00330	2058
hsa00330	5917
hsa00330	4842
hsa00380	4967
hsa00380	3028
hsa00561	8527
hsa00561	160851
hsa00561	8525
hsa00561	4023
hsa00562	5335
hsa00562	5294
hsa00562	5290
hsa00562	5293
hsa00562	5291
hsa00562	5336
hsa00562	23236
hsa00562	3706
hsa00562	3707
hsa00562	3631
hsa00562	5728
hsa00562	23396
hsa00562	5330
hsa00650	5160
hsa00650	5162
hsa00650	5161
hsa00650	18
hsa00650	7915
hsa00650	2572
hsa00650	2571
hsa00650	3028
hsa00930	3028
hsa03320	10062
hsa03320	5465
hsa03320	6256
hsa03320	2168
hsa03320	5468
hsa03320	335
hsa03320	5360
hsa03320	336
hsa03320	3611
hsa03320	5170
hsa03320	51
hsa03320	6342
hsa03320	6258
hsa03320	10580
hsa03320	948
hsa03320	4023
hsa03320	6257
hsa04010	10454
hsa04010	1432
hsa04010	23118
hsa04010	6885
hsa04010	7186
hsa04010	7189
hsa04010	5599
hsa04010	10746
hsa04010	5607
hsa04010	5609
hsa04010	6416
hsa04010	10912
hsa04010	4216
hsa04010	11184
hsa04010	1398
hsa04010	1399
hsa04010	1956
hsa04010	2885
hsa04010	4296
hsa04010	11221
hsa04010	5602
hsa04010	1326
hsa04010	1147
hsa04010	207
hsa04010	208
hsa04010	3551
hsa04010	409
hsa04010	4790
hsa04010	4791
hsa04010	5970
hsa04010	7046
hsa04010	7157
hsa04010	8517
hsa04010	9020
hsa04010	115727
hsa04010	3265
hsa04010	5906
hsa04010	1386
hsa04010	2353
hsa04010	3725
hsa04010	5600
hsa04010	5601
hsa04010	5603
hsa04010	5156
hsa04010	5159
hsa04010	6654
hsa04010	1649
hsa04010	1843
hsa04010	1846
hsa04010	2002
hsa04010	4208
hsa04010	5594
hsa04010	5595
hsa04010	5606
hsa04010	5608
hsa04010	5778
hsa04010	7867
hsa04010	80824
hsa04010	8569
hsa04010	8986
hsa04010	9261
hsa04010	994
hsa04010	1616
hsa04010	3315
hsa04010	355
hsa04010	4217
hsa04010	7040
hsa04010	7048
hsa04010	1647
hsa04010	3727
hsa04010	468
hsa04010	6300
hsa04010	2252
hsa04010	1845
hsa04010	1847
hsa04010	1848
hsa04010	1950
hsa04010	5058
hsa04010	5566
hsa04010	5578
hsa04010	5921
hsa04010	6655
hsa04010	6722
hsa04010	2005
hsa04010	3164
hsa04010	5894
hsa04010	673
hsa04010	9479
hsa04010	2246
hsa04010	2260
hsa04010	2261
hsa04010	2263
hsa04010	2264
hsa04010	2247
hsa04010	2250
hsa04010	2253
hsa04010	2254
hsa04010	2255
hsa04010	2257
hsa04010	23542
hsa04010	6195
hsa04010	776
hsa04010	9965
hsa04010	22800
hsa04010	22808
hsa04010	2316
hsa04010	2317
hsa04010	408
hsa04010	23162
hsa04010	5604
hsa04010	2318
hsa04010	5579
hsa04010	25780
hsa04010	27330
hsa04010	2768
hsa04010	5536
hsa04010	5922
hsa04010	2872
hsa04010	356
hsa04010	4914
hsa04010	7132
hsa04010	4763
hsa04010	5155
hsa04010	3303
hsa04010	4215
hsa04010	3306
hsa04010	3925
hsa04010	3312
hsa04010	8550
hsa04010	5495
hsa04010	9175
hsa04010	7850
hsa04010	3552
hsa04010	3554
hsa04010	3553
hsa04010	3845
hsa04010	836
hsa04010	4137
hsa04010	4609
hsa04010	4149
hsa04010	5598
hsa04010	4214
hsa04010	5871
hsa04010	4616
hsa04010	5879
hsa04010	998
hsa04010	9064
hsa04010	4294
hsa04010	7786
hsa04010	5971
hsa04010	4803
hsa04010	4893
hsa04010	4908
hsa04010	4915
hsa04010	627
hsa04010	4909
hsa04010	5062
hsa04010	51347
hsa04010	5154
hsa04010	51776
hsa04010	5319
hsa04010	5320
hsa04010	5321
hsa04010	9252
hsa04010	5530
hsa04010	5534
hsa04010	5533
hsa04010	5597
hsa04010	5605
hsa04010	5801
hsa04010	6196
hsa04010	6197
hsa04010	84867
hsa04010	8649
hsa04010	57551
hsa04010	9344
hsa04010	5880
hsa04010	6788
hsa04010	9448
hsa04010	6789
hsa04010	7042
hsa04010	7043
hsa04010	7124
hsa04010	785
hsa04010	773
hsa04010	784
hsa04010	774
hsa04010	775
hsa04010	779
hsa04010	91
hsa04010	5613
hsa04010	4773
hsa04010	4776
hsa04010	51701
hsa04010	929
hsa04010	6237
hsa04010	10000
hsa04010	2122
hsa04012	5599
hsa04012	5609
hsa04012	6416
hsa04012	1398
hsa04012	1399
hsa04012	1956
hsa04012	2885
hsa04012	5602
hsa04012	207
hsa04012	208
hsa04012	3265
hsa04012	3725
hsa04012	5601
hsa04012	6654
hsa04012	2002
hsa04012	5594
hsa04012	5595
hsa04012	1950
hsa04012	5058
hsa04012	5578
hsa04012	6655
hsa04012	5894
hsa04012	673
hsa04012	5604
hsa04012	5579
hsa04012	3845
hsa04012	4609
hsa04012	4893
hsa04012	5062
hsa04012	5605
hsa04012	1027
hsa04012	23624
hsa04012	25
hsa04012	2549
hsa04012	27
hsa04012	4690
hsa04012	5747
hsa04012	867
hsa04012	5295
hsa04012	5296
hsa04012	6464
hsa04012	6776
hsa04012	868
hsa04012	1839
hsa04012	2064
hsa04012	2065
hsa04012	3084
hsa04012	2066
hsa04012	2069
hsa04012	374
hsa04012	5335
hsa04012	53358
hsa04012	6714
hsa04012	6777
hsa04012	7039
hsa04012	8440
hsa04012	1978
hsa04012	2475
hsa04012	9542
hsa04012	685
hsa04012	2932
hsa04012	572
hsa04012	6198
hsa04012	23533
hsa04012	5294
hsa04012	369
hsa04012	5290
hsa04012	5293
hsa04012	8503
hsa04012	5291
hsa04012	5336
hsa04012	815
hsa04012	818
hsa04012	1026
hsa04012	10298
hsa04012	56924
hsa04012	57144
hsa04012	25759
hsa04012	5063
hsa04012	10000
hsa04020	1956
hsa04020	5156
hsa04020	5159
hsa04020	5566
hsa04020	5578
hsa04020	776
hsa04020	5579
hsa04020	5530
hsa04020	5534
hsa04020	5533
hsa04020	773
hsa04020	774
hsa04020	775
hsa04020	2064
hsa04020	2065
hsa04020	2066
hsa04020	5335
hsa04020	5336
hsa04020	108
hsa04020	107
hsa04020	2778
hsa04020	2767
hsa04020	1129
hsa04020	2769
hsa04020	9630
hsa04020	154
hsa04020	155
hsa04020	624
hsa04020	185
hsa04020	1909
hsa04020	1910
hsa04020	2185
hsa04020	801
hsa04020	805
hsa04020	808
hsa04020	2149
hsa04020	2903
hsa04020	23236
hsa04020	2776
hsa04020	6915
hsa04020	3973
hsa04020	2902
hsa04020	291
hsa04020	5481
hsa04020	2911
hsa04020	3708
hsa04020	2915
hsa04020	815
hsa04020	3706
hsa04020	3707
hsa04020	3710
hsa04020	7220
hsa04020	4638
hsa04020	4842
hsa04020	5350
hsa04020	487
hsa04020	488
hsa04020	5136
hsa04020	5260
hsa04020	552
hsa04020	6262
hsa04020	6261
hsa04020	779
hsa04020	6263
hsa04020	818
hsa04020	1812
hsa04020	135
hsa04020	153
hsa04020	1816
hsa04020	6865
hsa04020	6869
hsa04020	6870
hsa04020	4923
hsa04020	5021
hsa04020	553
hsa04020	7201
hsa04020	886
hsa04020	887
hsa04020	5613
hsa04020	952
hsa04020	5330
hsa04020	7417
hsa04060	1956
hsa04060	7046
hsa04060	5156
hsa04060	5159
hsa04060	355
hsa04060	7040
hsa04060	7048
hsa04060	1950
hsa04060	356
hsa04060	7132
hsa04060	5155
hsa04060	7850
hsa04060	3552
hsa04060	3554
hsa04060	3553
hsa04060	5154
hsa04060	7042
hsa04060	7043
hsa04060	7124
hsa04060	10563
hsa04060	2826
hsa04060	2833
hsa04060	643
hsa04060	10663
hsa04060	58191
hsa04060	10673
hsa04060	115650
hsa04060	23495
hsa04060	608
hsa04060	8741
hsa04060	10850
hsa04060	10913
hsa04060	1896
hsa04060	11009
hsa04060	53832
hsa04060	116379
hsa04060	50616
hsa04060	6348
hsa04060	1230
hsa04060	6349
hsa04060	6352
hsa04060	6354
hsa04060	6355
hsa04060	6358
hsa04060	6360
hsa04060	6368
hsa04060	1234
hsa04060	1231
hsa04060	6347
hsa04060	6357
hsa04060	1232
hsa04060	6356
hsa04060	1233
hsa04060	6361
hsa04060	6367
hsa04060	7852
hsa04060	6364
hsa04060	1235
hsa04060	6363
hsa04060	1236
hsa04060	6366
hsa04060	6346
hsa04060	1237
hsa04060	6351
hsa04060	1270
hsa04060	1271
hsa04060	3570
hsa04060	23529
hsa04060	3572
hsa04060	3977
hsa04060	1436
hsa04060	1435
hsa04060	1437
hsa04060	1438
hsa04060	1439
hsa04060	2057
hsa04060	3562
hsa04060	3568
hsa04060	1441
hsa04060	1440
hsa04060	1489
hsa04060	3594
hsa04060	149233
hsa04060	51561
hsa04060	6376
hsa04060	1524
hsa04060	163702
hsa04060	282616
hsa04060	282618
hsa04060	60401
hsa04060	268
hsa04060	2056
hsa04060	2277
hsa04060	3791
hsa04060	2321
hsa04060	5228
hsa04060	7422
hsa04060	7423
hsa04060	2323
hsa04060	2322
hsa04060	4254
hsa04060	7424
hsa04060	2324
hsa04060	2688
hsa04060	2690
hsa04060	5618
hsa04060	2689
hsa04060	55540
hsa04060	27190
hsa04060	6370
hsa04060	3588
hsa04060	282617
hsa04060	2829
hsa04060	6375
hsa04060	3627
hsa04060	4283
hsa04060	5196
hsa04060	6373
hsa04060	2919
hsa04060	3577
hsa04060	3579
hsa04060	2920
hsa04060	2921
hsa04060	3082
hsa04060	4233
hsa04060	3439
hsa04060	3558
hsa04060	3455
hsa04060	3440
hsa04060	3458
hsa04060	3459
hsa04060	3460
hsa04060	3556
hsa04060	8809
hsa04060	3559
hsa04060	3560
hsa04060	3561
hsa04060	8771
hsa04060	3600
hsa04060	3601
hsa04060	3565
hsa04060	3566
hsa04060	3574
hsa04060	3563
hsa04060	3596
hsa04060	3597
hsa04060	3567
hsa04060	3569
hsa04060	3976
hsa04060	5008
hsa04060	3575
hsa04060	64109
hsa04060	85480
hsa04060	3576
hsa04060	5473
hsa04060	6372
hsa04060	6374
hsa04060	3581
hsa04060	3578
hsa04060	3586
hsa04060	3587
hsa04060	3590
hsa04060	3589
hsa04060	3593
hsa04060	3592
hsa04060	3595
hsa04060	3604
hsa04060	8744
hsa04060	90
hsa04060	3624
hsa04060	91
hsa04060	92
hsa04060	93
hsa04060	3625
hsa04060	3815
hsa04060	3953
hsa04060	3952
hsa04060	4049
hsa04060	4050
hsa04060	4055
hsa04060	7133
hsa04060	8764
hsa04060	8740
hsa04060	8600
hsa04060	4982
hsa04060	8743
hsa04060	9180
hsa04060	50604
hsa04060	59067
hsa04060	50615
hsa04060	58985
hsa04060	8742
hsa04060	51330
hsa04060	56034
hsa04060	5617
hsa04060	6387
hsa04060	650
hsa04060	657
hsa04060	658
hsa04060	659
hsa04060	652
hsa04060	653
hsa04060	654
hsa04060	655
hsa04060	8200
hsa04060	94
hsa04060	7293
hsa04060	7292
hsa04060	8718
hsa04060	9966
hsa04060	8793
hsa04060	8794
hsa04060	8795
hsa04060	8797
hsa04060	8784
hsa04060	8995
hsa04060	944
hsa04060	943
hsa04060	958
hsa04060	959
hsa04060	83729
hsa04060	3454
hsa04070	8527
hsa04070	160851
hsa04070	5578
hsa04070	5579
hsa04070	5295
hsa04070	5296
hsa04070	5335
hsa04070	23533
hsa04070	5294
hsa04070	5290
hsa04070	5293
hsa04070	8503
hsa04070	5291
hsa04070	5336
hsa04070	801
hsa04070	805
hsa04070	808
hsa04070	23236
hsa04070	3708
hsa04070	3706
hsa04070	3707
hsa04070	3710
hsa04070	3631
hsa04070	8525
hsa04070	5728
hsa04070	23396
hsa04070	3635
hsa04070	5330
hsa04080	1129
hsa04080	154
hsa04080	155
hsa04080	624
hsa04080	185
hsa04080	1909
hsa04080	1910
hsa04080	2149
hsa04080	2903
hsa04080	6915
hsa04080	3973
hsa04080	2902
hsa04080	2911
hsa04080	2915
hsa04080	552
hsa04080	2688
hsa04080	2690
hsa04080	5618
hsa04080	2689
hsa04080	3953
hsa04080	3952
hsa04080	5617
hsa04080	10316
hsa04080	10874
hsa04080	2488
hsa04080	1081
hsa04080	3972
hsa04080	7252
hsa04080	56923
hsa04080	10911
hsa04080	2837
hsa04080	114131
hsa04080	1394
hsa04080	1395
hsa04080	6344
hsa04080	116
hsa04080	7433
hsa04080	116443
hsa04080	116444
hsa04080	6751
hsa04080	1325
hsa04080	6752
hsa04080	6753
hsa04080	6754
hsa04080	6755
hsa04080	1812
hsa04080	134
hsa04080	5028
hsa04080	1813
hsa04080	135
hsa04080	1392
hsa04080	150
hsa04080	153
hsa04080	2151
hsa04080	1511
hsa04080	4985
hsa04080	4160
hsa04080	181
hsa04080	51738
hsa04080	1816
hsa04080	2566
hsa04080	8862
hsa04080	187
hsa04080	3350
hsa04080	1901
hsa04080	3352
hsa04080	1903
hsa04080	1906
hsa04080	1908
hsa04080	2147
hsa04080	2492
hsa04080	9568
hsa04080	2550
hsa04080	6865
hsa04080	255061
hsa04080	6869
hsa04080	6870
hsa04080	51083
hsa04080	2587
hsa04080	2740
hsa04080	2641
hsa04080	9340
hsa04080	2692
hsa04080	2693
hsa04080	2798
hsa04080	2796
hsa04080	2834
hsa04080	51052
hsa04080	2862
hsa04080	2890
hsa04080	2893
hsa04080	2895
hsa04080	2898
hsa04080	2901
hsa04080	2900
hsa04080	2899
hsa04080	2904
hsa04080	3351
hsa04080	5443
hsa04080	4157
hsa04080	4852
hsa04080	4161
hsa04080	4543
hsa04080	4544
hsa04080	4828
hsa04080	4829
hsa04080	4886
hsa04080	4887
hsa04080	4889
hsa04080	5540
hsa04080	8620
hsa04080	5697
hsa04080	4923
hsa04080	4922
hsa04080	4988
hsa04080	5021
hsa04080	5020
hsa04080	551
hsa04080	553
hsa04080	554
hsa04080	5745
hsa04080	5741
hsa04080	6343
hsa04080	64106
hsa04080	6750
hsa04080	6863
hsa04080	6866
hsa04080	7201
hsa04080	7200
hsa04080	7253
hsa04080	886
hsa04080	885
hsa04080	887
hsa04080	56288
hsa04080	1902
hsa04080	2892
hsa04110	10912
hsa04110	7157
hsa04110	994
hsa04110	7040
hsa04110	1647
hsa04110	4616
hsa04110	7042
hsa04110	7043
hsa04110	1027
hsa04110	25
hsa04110	2932
hsa04110	1017
hsa04110	1022
hsa04110	1026
hsa04110	4088
hsa04110	4172
hsa04110	4998
hsa04110	4999
hsa04110	5111
hsa04110	5925
hsa04110	5933
hsa04110	5934
hsa04110	6502
hsa04110	85417
hsa04110	890
hsa04110	8900
hsa04110	898
hsa04110	902
hsa04110	9133
hsa04110	9134
hsa04110	990
hsa04110	993
hsa04110	1019
hsa04110	1028
hsa04110	1029
hsa04110	1030
hsa04110	1031
hsa04110	1032
hsa04110	4087
hsa04110	4171
hsa04110	595
hsa04110	8317
hsa04110	894
hsa04110	896
hsa04110	1021
hsa04110	4176
hsa04110	8318
hsa04110	891
hsa04110	983
hsa04110	10971
hsa04110	7529
hsa04110	7531
hsa04110	7532
hsa04110	1869
hsa04110	4174
hsa04110	4193
hsa04110	5000
hsa04110	10393
hsa04110	996
hsa04110	10459
hsa04110	4085
hsa04110	10926
hsa04110	4089
hsa04110	1111
hsa04110	472
hsa04110	545
hsa04110	995
hsa04110	11200
hsa04110	5347
hsa04110	1387
hsa04110	7027
hsa04110	8454
hsa04110	1870
hsa04110	1871
hsa04110	2033
hsa04110	23594
hsa04110	23595
hsa04110	4173
hsa04110	4175
hsa04110	5001
hsa04110	2810
hsa04110	5591
hsa04110	7533
hsa04110	7534
hsa04110	29882
hsa04110	51529
hsa04110	3066
hsa04110	3065
hsa04110	8379
hsa04110	8881
hsa04110	991
hsa04110	7465
hsa04110	8243
hsa04110	51343
hsa04110	8556
hsa04110	9978
hsa04110	6500
hsa04110	699
hsa04110	9184
hsa04110	701
hsa04110	8555
hsa04110	9232
hsa04110	9088
hsa04115	10912
hsa04115	7157
hsa04115	355
hsa04115	1647
hsa04115	836
hsa04115	4616
hsa04115	8795
hsa04115	1017
hsa04115	1026
hsa04115	85417
hsa04115	898
hsa04115	9133
hsa04115	9134
hsa04115	1019
hsa04115	1029
hsa04115	595
hsa04115	894
hsa04115	896
hsa04115	1021
hsa04115	891
hsa04115	983
hsa04115	4193
hsa04115	1111
hsa04115	472
hsa04115	545
hsa04115	11200
hsa04115	2810
hsa04115	900
hsa04115	25898
hsa04115	27113
hsa04115	581
hsa04115	54205
hsa04115	317
hsa04115	841
hsa04115	842
hsa04115	3479
hsa04115	3486
hsa04115	4194
hsa04115	7161
hsa04115	50484
hsa04115	51246
hsa04115	5366
hsa04115	5728
hsa04115	637
hsa04115	6241
hsa04115	64326
hsa04115	7249
hsa04115	6477
hsa04115	7057
hsa04150	5170
hsa04150	207
hsa04150	208
hsa04150	5594
hsa04150	5595
hsa04150	673
hsa04150	6195
hsa04150	27330
hsa04150	6196
hsa04150	6197
hsa04150	5295
hsa04150	5296
hsa04150	1978
hsa04150	2475
hsa04150	6198
hsa04150	23533
hsa04150	5294
hsa04150	5290
hsa04150	5293
hsa04150	8503
hsa04150	5291
hsa04150	2277
hsa04150	5228
hsa04150	7422
hsa04150	7423
hsa04150	7424
hsa04150	3479
hsa04150	1977
hsa04150	1975
hsa04150	9470
hsa04150	7248
hsa04150	7249
hsa04150	253260
hsa04150	57521
hsa04150	6009
hsa04150	64223
hsa04150	3091
hsa04150	6794
hsa04150	51719
hsa04150	92335
hsa04150	5563
hsa04150	6194
hsa04150	10000
hsa04150	5562
hsa04150	3630
hsa04210	7186
hsa04210	1147
hsa04210	207
hsa04210	208
hsa04210	3551
hsa04210	4790
hsa04210	5970
hsa04210	7157
hsa04210	8517
hsa04210	9020
hsa04210	355
hsa04210	5566
hsa04210	356
hsa04210	4914
hsa04210	7132
hsa04210	3552
hsa04210	3554
hsa04210	3553
hsa04210	836
hsa04210	4803
hsa04210	5530
hsa04210	5534
hsa04210	5533
hsa04210	7124
hsa04210	5295
hsa04210	5296
hsa04210	572
hsa04210	23533
hsa04210	5294
hsa04210	5290
hsa04210	5293
hsa04210	8503
hsa04210	5291
hsa04210	1439
hsa04210	3562
hsa04210	3556
hsa04210	3563
hsa04210	8743
hsa04210	8793
hsa04210	8794
hsa04210	8795
hsa04210	8797
hsa04210	472
hsa04210	581
hsa04210	54205
hsa04210	317
hsa04210	841
hsa04210	842
hsa04210	637
hsa04210	11213
hsa04210	3654
hsa04210	3656
hsa04210	4615
hsa04210	4792
hsa04210	1676
hsa04210	1677
hsa04210	598
hsa04210	329
hsa04210	840
hsa04210	8717
hsa04210	330
hsa04210	331
hsa04210	8737
hsa04210	8772
hsa04210	8837
hsa04210	51135
hsa04210	823
hsa04210	596
hsa04210	5573
hsa04210	5575
hsa04210	5613
hsa04210	5576
hsa04210	843
hsa04210	839
hsa04210	10000
hsa04310	6885
hsa04310	5599
hsa04310	5602
hsa04310	7157
hsa04310	3725
hsa04310	5601
hsa04310	5566
hsa04310	5578
hsa04310	5579
hsa04310	4609
hsa04310	5879
hsa04310	5530
hsa04310	5534
hsa04310	5533
hsa04310	5880
hsa04310	2932
hsa04310	23236
hsa04310	815
hsa04310	818
hsa04310	4088
hsa04310	4087
hsa04310	595
hsa04310	894
hsa04310	896
hsa04310	4089
hsa04310	1387
hsa04310	8454
hsa04310	2033
hsa04310	9978
hsa04310	6500
hsa04310	5613
hsa04310	1855
hsa04310	10023
hsa04310	1499
hsa04310	10297
hsa04310	1457
hsa04310	1459
hsa04310	1487
hsa04310	4773
hsa04310	4776
hsa04310	1452
hsa04310	8312
hsa04310	1454
hsa04310	1856
hsa04310	1460
hsa04310	1857
hsa04310	1488
hsa04310	324
hsa04310	51176
hsa04310	5663
hsa04310	56998
hsa04310	6907
hsa04310	6934
hsa04310	8313
hsa04310	8607
hsa04310	8945
hsa04310	23002
hsa04310	4040
hsa04310	22943
hsa04310	387
hsa04310	23291
hsa04310	6477
hsa04310	27101
hsa04310	27123
hsa04310	5525
hsa04310	8061
hsa04310	6093
hsa04310	7471
hsa04310	8325
hsa04310	4041
hsa04310	5518
hsa04310	51701
hsa04310	6422
hsa04310	54361
hsa04310	6423
hsa04310	64840
hsa04310	5515
hsa04310	5519
hsa04310	5526
hsa04310	5527
hsa04310	5529
hsa04310	59343
hsa04310	7472
hsa04310	8323
hsa04310	7475
hsa04310	7477
hsa04310	8326
hsa04310	7855
hsa04310	7474
hsa04310	8321
hsa04310	5330
hsa04330	1387
hsa04330	2033
hsa04330	3066
hsa04330	3065
hsa04330	1855
hsa04330	1487
hsa04330	1856
hsa04330	1857
hsa04330	1488
hsa04330	5663
hsa04330	8850
hsa04330	9794
hsa04330	151636
hsa04330	1840
hsa04330	4242
hsa04330	182
hsa04330	4851
hsa04330	4853
hsa04330	4854
hsa04330	22938
hsa04330	3516
hsa04330	9541
hsa04330	9612
hsa04330	51107
hsa04330	23385
hsa04330	55851
hsa04330	5664
hsa04330	28514
hsa04330	3714
hsa04330	3955
hsa04330	54567
hsa04330	55534
hsa04330	84441
hsa04330	8650
hsa04330	4855
hsa04340	5566
hsa04340	2932
hsa04340	650
hsa04340	652
hsa04340	653
hsa04340	654
hsa04340	655
hsa04340	5613
hsa04340	1452
hsa04340	1454
hsa04340	8945
hsa04340	23291
hsa04340	7471
hsa04340	54361
hsa04340	7472
hsa04340	7475
hsa04340	7477
hsa04340	7474
hsa04340	2735
hsa04340	27148
hsa04340	2736
hsa04340	2737
hsa04340	51684
hsa04340	7546
hsa04340	5727
hsa04340	6608
hsa04340	8643
hsa04340	1453
hsa04350	7046
hsa04350	5594
hsa04350	5595
hsa04350	7040
hsa04350	7048
hsa04350	4609
hsa04350	7042
hsa04350	7043
hsa04350	7124
hsa04350	6198
hsa04350	268
hsa04350	3458
hsa04350	90
hsa04350	3624
hsa04350	91
hsa04350	92
hsa04350	93
hsa04350	3625
hsa04350	650
hsa04350	657
hsa04350	658
hsa04350	659
hsa04350	652
hsa04350	653
hsa04350	654
hsa04350	655
hsa04350	8200
hsa04350	94
hsa04350	4088
hsa04350	5933
hsa04350	5934
hsa04350	1030
hsa04350	4087
hsa04350	4089
hsa04350	1387
hsa04350	7027
hsa04350	8454
hsa04350	2033
hsa04350	9978
hsa04350	6500
hsa04350	387
hsa04350	6093
hsa04350	5518
hsa04350	5515
hsa04350	5519
hsa04350	10468
hsa04350	83729
hsa04350	1634
hsa04350	7057
hsa04350	1874
hsa04350	1875
hsa04350	4086
hsa04350	4092
hsa04350	4090
hsa04350	57154
hsa04350	64750
hsa04350	4093
hsa04350	6667
hsa04350	9372
hsa04350	4091
hsa04350	9241
hsa04350	7058
hsa04350	7059
hsa04350	1311
hsa04360	3265
hsa04360	5594
hsa04360	5595
hsa04360	5058
hsa04360	5921
hsa04360	3845
hsa04360	5879
hsa04360	998
hsa04360	4893
hsa04360	5062
hsa04360	5530
hsa04360	5534
hsa04360	5533
hsa04360	5880
hsa04360	25
hsa04360	4690
hsa04360	5747
hsa04360	8440
hsa04360	2932
hsa04360	7852
hsa04360	4233
hsa04360	6387
hsa04360	4773
hsa04360	4776
hsa04360	387
hsa04360	6093
hsa04360	3984
hsa04360	10298
hsa04360	10371
hsa04360	7869
hsa04360	8829
hsa04360	5364
hsa04360	10507
hsa04360	1072
hsa04360	1630
hsa04360	9423
hsa04360	1808
hsa04360	56896
hsa04360	1969
hsa04360	1942
hsa04360	2041
hsa04360	2043
hsa04360	2044
hsa04360	2045
hsa04360	285220
hsa04360	1943
hsa04360	1944
hsa04360	1945
hsa04360	1946
hsa04360	2042
hsa04360	2046
hsa04360	2047
hsa04360	1947
hsa04360	2048
hsa04360	5998
hsa04360	1948
hsa04360	2050
hsa04360	1949
hsa04360	2049
hsa04360	2534
hsa04360	25791
hsa04360	2242
hsa04360	57689
hsa04360	22854
hsa04360	23654
hsa04360	23365
hsa04360	27289
hsa04360	6091
hsa04360	2773
hsa04360	29984
hsa04360	5361
hsa04360	3688
hsa04360	57522
hsa04360	3985
hsa04360	56924
hsa04360	57144
hsa04360	6092
hsa04360	9353
hsa04360	6586
hsa04360	2770
hsa04360	2771
hsa04360	1073
hsa04360	5063
hsa04360	1020
hsa04370	1432
hsa04370	207
hsa04370	208
hsa04370	3265
hsa04370	5600
hsa04370	5603
hsa04370	5594
hsa04370	5595
hsa04370	7867
hsa04370	9261
hsa04370	3315
hsa04370	6300
hsa04370	5578
hsa04370	5894
hsa04370	5604
hsa04370	5579
hsa04370	3845
hsa04370	5879
hsa04370	998
hsa04370	4893
hsa04370	5319
hsa04370	5320
hsa04370	5321
hsa04370	5530
hsa04370	5534
hsa04370	5533
hsa04370	5605
hsa04370	5880
hsa04370	5747
hsa04370	5295
hsa04370	5296
hsa04370	5335
hsa04370	6714
hsa04370	572
hsa04370	23533
hsa04370	5294
hsa04370	5290
hsa04370	5293
hsa04370	8503
hsa04370	5291
hsa04370	5336
hsa04370	3791
hsa04370	7422
hsa04370	842
hsa04370	4773
hsa04370	4776
hsa04370	25759
hsa04370	9047
hsa04370	5829
hsa04370	10000
hsa04370	5743
hsa04510	3611
hsa04510	5170
hsa04510	5599
hsa04510	1398
hsa04510	1399
hsa04510	1956
hsa04510	2885
hsa04510	5602
hsa04510	207
hsa04510	208
hsa04510	3265
hsa04510	5906
hsa04510	3725
hsa04510	5601
hsa04510	5156
hsa04510	5159
hsa04510	6654
hsa04510	2002
hsa04510	5594
hsa04510	5595
hsa04510	1950
hsa04510	5058
hsa04510	5578
hsa04510	6655
hsa04510	5894
hsa04510	673
hsa04510	2316
hsa04510	2317
hsa04510	5604
hsa04510	2318
hsa04510	5579
hsa04510	5155
hsa04510	5879
hsa04510	998
hsa04510	5062
hsa04510	5154
hsa04510	5880
hsa04510	5747
hsa04510	5295
hsa04510	5296
hsa04510	6464
hsa04510	2064
hsa04510	53358
hsa04510	6714
hsa04510	2932
hsa04510	572
hsa04510	23533
hsa04510	5294
hsa04510	5290
hsa04510	5293
hsa04510	8503
hsa04510	5291
hsa04510	4638
hsa04510	2277
hsa04510	3791
hsa04510	2321
hsa04510	5228
hsa04510	7422
hsa04510	7423
hsa04510	7424
hsa04510	2324
hsa04510	3082
hsa04510	4233
hsa04510	56034
hsa04510	595
hsa04510	894
hsa04510	896
hsa04510	3479
hsa04510	5728
hsa04510	329
hsa04510	330
hsa04510	331
hsa04510	596
hsa04510	1499
hsa04510	387
hsa04510	6093
hsa04510	7057
hsa04510	7058
hsa04510	7059
hsa04510	10298
hsa04510	2534
hsa04510	3688
hsa04510	56924
hsa04510	57144
hsa04510	25759
hsa04510	5829
hsa04510	3685
hsa04510	3693
hsa04510	10451
hsa04510	3480
hsa04510	7791
hsa04510	1280
hsa04510	1101
hsa04510	2335
hsa04510	1277
hsa04510	3673
hsa04510	3678
hsa04510	7450
hsa04510	1278
hsa04510	3674
hsa04510	50509
hsa04510	1311
hsa04510	1281
hsa04510	1284
hsa04510	1282
hsa04510	1289
hsa04510	3912
hsa04510	1291
hsa04510	1793
hsa04510	2889
hsa04510	9564
hsa04510	1729
hsa04510	7448
hsa04510	3371
hsa04510	7409
hsa04510	7410
hsa04510	857
hsa04510	858
hsa04510	859
hsa04510	22801
hsa04510	3695
hsa04510	3675
hsa04510	3694
hsa04510	8516
hsa04510	83660
hsa04510	23396
hsa04510	284217
hsa04510	3655
hsa04510	3691
hsa04510	29780
hsa04510	3690
hsa04510	55742
hsa04510	3676
hsa04510	394
hsa04510	6696
hsa04510	3680
hsa04510	3696
hsa04510	7094
hsa04510	81
hsa04510	8515
hsa04510	4659
hsa04510	3914
hsa04510	3909
hsa04510	3915
hsa04510	3911
hsa04510	3918
hsa04510	4633
hsa04510	5500
hsa04510	5499
hsa04510	7414
hsa04510	60
hsa04510	71
hsa04510	7408
hsa04510	87
hsa04510	89
hsa04510	88
hsa04510	10398
hsa04510	5063
hsa04510	10000
hsa04510	5501
hsa04510	3910
hsa04520	6885
hsa04520	1956
hsa04520	7046
hsa04520	5594
hsa04520	5595
hsa04520	7048
hsa04520	2260
hsa04520	5879
hsa04520	998
hsa04520	5880
hsa04520	2064
hsa04520	6714
hsa04520	4233
hsa04520	91
hsa04520	4088
hsa04520	4087
hsa04520	4089
hsa04520	1387
hsa04520	2033
hsa04520	1499
hsa04520	1457
hsa04520	1459
hsa04520	1460
hsa04520	51176
hsa04520	6934
hsa04520	387
hsa04520	51701
hsa04520	2534
hsa04520	3480
hsa04520	81
hsa04520	7414
hsa04520	60
hsa04520	71
hsa04520	87
hsa04520	89
hsa04520	88
hsa04520	10458
hsa04520	10163
hsa04520	3643
hsa04520	10580
hsa04520	4301
hsa04520	117178
hsa04520	7454
hsa04520	1495
hsa04520	999
hsa04520	2241
hsa04520	29119
hsa04520	52
hsa04520	5770
hsa04520	5792
hsa04520	5795
hsa04520	8826
hsa04520	1500
hsa04520	5777
hsa04520	5797
hsa04520	7082
hsa04520	25945
hsa04520	56288
hsa04520	5818
hsa04520	5819
hsa04520	8936
hsa04520	8976
hsa04540	10746
hsa04540	5607
hsa04540	1956
hsa04540	2885
hsa04540	3265
hsa04540	5156
hsa04540	5159
hsa04540	6654
hsa04540	5594
hsa04540	5595
hsa04540	1950
hsa04540	5566
hsa04540	5578
hsa04540	6655
hsa04540	5894
hsa04540	5604
hsa04540	5579
hsa04540	5155
hsa04540	3845
hsa04540	5598
hsa04540	4893
hsa04540	5154
hsa04540	5605
hsa04540	6714
hsa04540	108
hsa04540	107
hsa04540	2778
hsa04540	2767
hsa04540	23236
hsa04540	2776
hsa04540	2911
hsa04540	3708
hsa04540	2915
hsa04540	3710
hsa04540	56034
hsa04540	1812
hsa04540	1813
hsa04540	153
hsa04540	983
hsa04540	5613
hsa04540	2773
hsa04540	7082
hsa04540	111
hsa04540	2770
hsa04540	112
hsa04540	2697
hsa04540	1453
hsa04540	1902
hsa04540	7277
hsa04540	2771
hsa04540	2983
hsa04540	2977
hsa04540	5592
hsa04540	4881
hsa04540	5330
hsa04614	185
hsa04614	1511
hsa04614	183
hsa04614	4311
hsa04620	10454
hsa04620	1432
hsa04620	23118
hsa04620	6885
hsa04620	7189
hsa04620	5599
hsa04620	5609
hsa04620	6416
hsa04620	5602
hsa04620	1326
hsa04620	1147
hsa04620	207
hsa04620	208
hsa04620	3551
hsa04620	4790
hsa04620	5970
hsa04620	8517
hsa04620	2353
hsa04620	3725
hsa04620	5600
hsa04620	5601
hsa04620	5603
hsa04620	5594
hsa04620	5595
hsa04620	5606
hsa04620	5608
hsa04620	6300
hsa04620	5604
hsa04620	3553
hsa04620	5879
hsa04620	5605
hsa04620	7124
hsa04620	5295
hsa04620	5296
hsa04620	23533
hsa04620	5294
hsa04620	5290
hsa04620	5293
hsa04620	8503
hsa04620	5291
hsa04620	6348
hsa04620	6352
hsa04620	6351
hsa04620	3627
hsa04620	4283
hsa04620	6373
hsa04620	3439
hsa04620	3455
hsa04620	3440
hsa04620	3569
hsa04620	3576
hsa04620	3593
hsa04620	3592
hsa04620	958
hsa04620	841
hsa04620	3654
hsa04620	4615
hsa04620	4792
hsa04620	8737
hsa04620	8772
hsa04620	51135
hsa04620	6696
hsa04620	353376
hsa04620	114609
hsa04620	7099
hsa04620	29110
hsa04620	148022
hsa04620	7097
hsa04620	23643
hsa04620	3454
hsa04620	6772
hsa04620	54472
hsa04620	3661
hsa04620	3663
hsa04620	3665
hsa04620	929
hsa04620	3929
hsa04620	7098
hsa04620	7100
hsa04620	7096
hsa04620	7187
hsa04620	10000
hsa04620	941
hsa04620	942
hsa04640	7850
hsa04640	3552
hsa04640	3554
hsa04640	3553
hsa04640	7124
hsa04640	3570
hsa04640	1436
hsa04640	1435
hsa04640	1437
hsa04640	1438
hsa04640	2057
hsa04640	3562
hsa04640	3568
hsa04640	1441
hsa04640	1440
hsa04640	2056
hsa04640	2323
hsa04640	2322
hsa04640	4254
hsa04640	3559
hsa04640	3565
hsa04640	3566
hsa04640	3574
hsa04640	3563
hsa04640	3567
hsa04640	3569
hsa04640	3575
hsa04640	3581
hsa04640	3590
hsa04640	3589
hsa04640	3815
hsa04640	3673
hsa04640	3678
hsa04640	3674
hsa04640	3675
hsa04640	3655
hsa04640	3690
hsa04640	3676
hsa04640	929
hsa04640	1380
hsa04640	1378
hsa04640	1604
hsa04640	2208
hsa04640	930
hsa04640	2814
hsa04640	2811
hsa04640	2815
hsa04640	2812
hsa04640	3122
hsa04640	3123
hsa04640	920
hsa04640	948
hsa04640	928
hsa04640	7037
hsa04640	914
hsa04640	921
hsa04640	966
hsa04640	915
hsa04640	916
hsa04640	917
hsa04640	925
hsa04640	952
hsa04640	960
hsa04640	926
hsa04640	933
hsa04640	3684
hsa04640	4311
hsa04640	2209
hsa04650	2885
hsa04650	3265
hsa04650	6654
hsa04650	5594
hsa04650	5595
hsa04650	355
hsa04650	5058
hsa04650	5578
hsa04650	6655
hsa04650	5894
hsa04650	673
hsa04650	5604
hsa04650	5579
hsa04650	356
hsa04650	3845
hsa04650	836
hsa04650	5879
hsa04650	4893
hsa04650	5530
hsa04650	5534
hsa04650	5533
hsa04650	5605
hsa04650	5880
hsa04650	7124
hsa04650	5295
hsa04650	5296
hsa04650	6464
hsa04650	5335
hsa04650	53358
hsa04650	23533
hsa04650	5294
hsa04650	369
hsa04650	5290
hsa04650	5293
hsa04650	8503
hsa04650	5291
hsa04650	5336
hsa04650	2185
hsa04650	1437
hsa04650	3439
hsa04650	3455
hsa04650	3440
hsa04650	3458
hsa04650	3459
hsa04650	3460
hsa04650	8743
hsa04650	8793
hsa04650	8794
hsa04650	8795
hsa04650	8797
hsa04650	637
hsa04650	4773
hsa04650	4776
hsa04650	2534
hsa04650	25759
hsa04650	10451
hsa04650	7409
hsa04650	7410
hsa04650	5777
hsa04650	3454
hsa04650	22914
hsa04650	10870
hsa04650	117157
hsa04650	51744
hsa04650	3689
hsa04650	3932
hsa04650	5781
hsa04650	6850
hsa04650	7535
hsa04650	2207
hsa04650	9437
hsa04650	2214
hsa04650	4276
hsa04650	79465
hsa04650	4068
hsa04650	6452
hsa04650	919
hsa04650	27040
hsa04650	3937
hsa04650	3002
hsa04650	5551
hsa04650	3812
hsa04650	3105
hsa04650	3811
hsa04650	3106
hsa04650	3824
hsa04650	3802
hsa04650	3107
hsa04650	3803
hsa04650	3804
hsa04650	3133
hsa04650	3821
hsa04650	3822
hsa04650	3135
hsa04650	3805
hsa04650	3683
hsa04650	3383
hsa04650	3384
hsa04650	3823
hsa04650	7305
hsa04650	962
hsa04650	9436
hsa04660	2885
hsa04660	1326
hsa04660	1147
hsa04660	207
[truncated: 1,989 more rows]

## Sheet: pairs in pathways
#KEGG Pathway ID	#NCBI Gene ID	#NCBI Gene ID
hsa00010	5160	1737
hsa00010	3098	2026
hsa00010	5230	2597
hsa00010	669	2597
hsa00010	5160	5162
hsa00010	5161	5162
hsa00190	9551	4700
hsa00190	51606	529
hsa00190	534	529
hsa00190	9550	529
hsa00280	593	594
hsa00310	10919	8985
hsa00310	4967	1743
hsa00330	1158	1152
hsa00330	2058	5917
hsa00561	8527	160851
hsa00650	18	7915
hsa00650	2572	2571
hsa03320	10062	5465
hsa03320	6256	10062
hsa03320	2168	5465
hsa03320	5468	2168
hsa03320	335	5360
hsa03320	336	5360
hsa03320	3611	5170
hsa03320	51	6342
hsa03320	6256	5465
hsa03320	6258	5465
hsa03320	6256	5468
hsa03320	6258	5468
hsa04010	10454	1432
hsa04010	10454	23118
hsa04010	10454	6885
hsa04010	7186	10454
hsa04010	7189	10454
hsa04010	5599	10746
hsa04010	10746	5607
hsa04010	10746	5609
hsa04010	6416	10746
hsa04010	10912	4216
hsa04010	11184	1398
hsa04010	11184	1399
hsa04010	1956	11184
hsa04010	2885	11184
hsa04010	4296	11184
hsa04010	6885	11184
hsa04010	11221	1432
hsa04010	5599	11221
hsa04010	11221	5602
hsa04010	1326	1147
hsa04010	1147	207
hsa04010	1147	208
hsa04010	1147	3551
hsa04010	1147	409
hsa04010	4296	1147
hsa04010	1147	4790
hsa04010	1147	4791
hsa04010	5970	1147
hsa04010	6885	1147
hsa04010	7046	1147
hsa04010	1147	7157
hsa04010	7186	1147
hsa04010	1147	8517
hsa04010	1147	9020
hsa04010	115727	3265
hsa04010	115727	5906
hsa04010	1326	207
hsa04010	1326	4790
hsa04010	1326	4791
hsa04010	1326	5970
hsa04010	6416	1326
hsa04010	7186	1326
hsa04010	1326	9020
hsa04010	1386	1432
hsa04010	1386	2353
hsa04010	1386	3725
hsa04010	5599	1386
hsa04010	1386	5600
hsa04010	1386	5601
hsa04010	1386	5603
hsa04010	1956	1398
hsa04010	2885	1398
hsa04010	1398	5156
hsa04010	1398	5159
hsa04010	5599	1398
hsa04010	1398	6654
hsa04010	2885	1399
hsa04010	1399	5156
hsa04010	1399	6654
hsa04010	1649	1432
hsa04010	1432	1843
hsa04010	1432	1846
hsa04010	2002	1432
hsa04010	2885	1432
hsa04010	4208	1432
hsa04010	5594	1432
hsa04010	5595	1432
hsa04010	5606	1432
hsa04010	5608	1432
hsa04010	1432	5778
hsa04010	6416	1432
hsa04010	7867	1432
hsa04010	80824	1432
hsa04010	1432	8569
hsa04010	8986	1432
hsa04010	9261	1432
hsa04010	1432	994
hsa04010	1616	3315
hsa04010	355	1616
hsa04010	4217	1616
hsa04010	7040	1616
hsa04010	7048	1616
hsa04010	7157	1616
hsa04010	4216	1647
hsa04010	1649	2353
hsa04010	1649	3725
hsa04010	1649	3727
hsa04010	1649	468
hsa04010	5594	1843
hsa04010	5595	1843
hsa04010	5599	1843
hsa04010	6300	1843
hsa04010	2252	1845
hsa04010	5594	1845
hsa04010	5595	1845
hsa04010	5595	1847
hsa04010	5594	1848
hsa04010	5595	1848
hsa04010	1956	1950
hsa04010	2885	1950
hsa04010	2885	1956
hsa04010	5058	1956
hsa04010	1956	5159
hsa04010	1956	5566
hsa04010	5578	1956
hsa04010	1956	5921
hsa04010	1956	6654
hsa04010	1956	6655
hsa04010	1956	9020
hsa04010	2353	2002
hsa04010	2885	2002
hsa04010	5594	2002
hsa04010	5595	2002
hsa04010	5599	2002
hsa04010	5600	2002
hsa04010	5601	2002
hsa04010	6722	2002
hsa04010	2353	2005
hsa04010	5600	2005
hsa04010	6722	2005
hsa04010	207	3164
hsa04010	4217	207
hsa04010	4296	207
hsa04010	5058	207
hsa04010	207	5894
hsa04010	6416	207
hsa04010	207	673
hsa04010	9261	207
hsa04010	207	9479
hsa04010	2246	2260
hsa04010	2246	2261
hsa04010	2246	2263
hsa04010	2264	2246
hsa04010	2247	2260
hsa04010	2264	2247
hsa04010	2250	2260
hsa04010	2250	2263
hsa04010	2253	2261
hsa04010	2253	2264
hsa04010	2254	2261
hsa04010	2255	2263
hsa04010	2257	23542
hsa04010	2885	2260
hsa04010	6195	2260
hsa04010	2885	2261
hsa04010	2263	776
hsa04010	9965	2264
hsa04010	22800	5894
hsa04010	22808	5894
hsa04010	22808	673
hsa04010	6885	23118
hsa04010	7189	23118
hsa04010	2316	2317
hsa04010	2316	408
hsa04010	2316	409
hsa04010	7186	2316
hsa04010	23162	23542
hsa04010	4217	23162
hsa04010	4296	23162
hsa04010	5599	23162
hsa04010	23162	5601
hsa04010	23162	5602
hsa04010	23162	5604
hsa04010	23162	5609
hsa04010	23162	5894
hsa04010	6416	23162
hsa04010	23162	9479
hsa04010	6416	2318
hsa04010	2353	3725
hsa04010	2353	3727
hsa04010	5970	2353
hsa04010	6885	2353
hsa04010	8986	2353
hsa04010	4296	23542
hsa04010	5599	23542
hsa04010	5606	23542
hsa04010	5609	23542
hsa04010	80824	23542
hsa04010	9479	23542
hsa04010	5579	25780
hsa04010	27330	3164
hsa04010	2768	5536
hsa04010	2768	5922
hsa04010	5594	2872
hsa04010	2885	356
hsa04010	2885	4914
hsa04010	5058	2885
hsa04010	2885	5159
hsa04010	2885	5921
hsa04010	2885	6300
hsa04010	2885	6654
hsa04010	2885	6655
hsa04010	2885	7132
hsa04010	4763	3265
hsa04010	3265	5155
hsa04010	5599	3265
hsa04010	3265	5604
hsa04010	3265	5894
hsa04010	3265	5921
hsa04010	3265	6654
hsa04010	3265	6655
hsa04010	3265	673
hsa04010	4217	3303
hsa04010	3303	7157
hsa04010	3303	8517
hsa04010	4215	3306
hsa04010	3925	3312
hsa04010	7157	3315
hsa04010	8550	3315
hsa04010	9261	3315
hsa04010	355	356
hsa04010	4215	3551
hsa04010	4296	3551
hsa04010	4790	3551
hsa04010	4791	3551
hsa04010	5495	3551
hsa04010	7046	3551
hsa04010	7132	3551
hsa04010	7186	3551
hsa04010	8517	3551
hsa04010	9020	3551
hsa04010	9175	3551
hsa04010	7850	3552
hsa04010	3554	3553
hsa04010	7850	3553
hsa04010	468	3725
hsa04010	5595	3725
hsa04010	5599	3725
hsa04010	5600	3725
hsa04010	5601	3725
hsa04010	5602	3725
hsa04010	5970	3725
hsa04010	5599	3727
hsa04010	5601	3727
hsa04010	5894	3845
hsa04010	5594	409
hsa04010	5602	409
hsa04010	4609	4149
hsa04010	4208	5598
hsa04010	4214	5871
hsa04010	6416	4214
hsa04010	4215	5607
hsa04010	4216	4616
hsa04010	4216	5603
hsa04010	4216	5604
hsa04010	4216	5606
hsa04010	5608	4216
hsa04010	4216	5879
hsa04010	6416	4216
hsa04010	4216	998
hsa04010	4217	5536
hsa04010	5608	4217
hsa04010	4217	5609
hsa04010	4217	5894
hsa04010	4217	6885
hsa04010	7186	4217
hsa04010	7189	4217
hsa04010	4217	9064
hsa04010	4294	6416
hsa04010	4294	998
hsa04010	4296	5609
hsa04010	4296	5871
hsa04010	4296	7786
hsa04010	4296	998
hsa04010	4609	5595
hsa04010	4609	5598
hsa04010	4609	5599
hsa04010	4609	5894
hsa04010	4609	5970
hsa04010	4790	4791
hsa04010	5970	4790
hsa04010	5971	4790
hsa04010	8517	4790
hsa04010	5970	4791
hsa04010	5971	4791
hsa04010	8517	4791
hsa04010	4791	9020
hsa04010	4803	4914
hsa04010	4893	5894
hsa04010	4908	4915
hsa04010	627	4908
hsa04010	4909	4915
hsa04010	627	4909
hsa04010	5906	4914
hsa04010	627	4915
hsa04010	5058	5879
hsa04010	5058	5894
hsa04010	5058	7046
hsa04010	5058	7048
hsa04010	5058	998
hsa04010	5879	5062
hsa04010	5062	998
hsa04010	7186	51347
hsa04010	5154	5156
hsa04010	5155	5156
hsa04010	5159	5155
hsa04010	5159	5156
hsa04010	5894	5159
hsa04010	5921	5159
hsa04010	5609	51776
hsa04010	7046	51776
hsa04010	5319	5320
hsa04010	8550	5321
hsa04010	5321	8569
hsa04010	9252	5321
hsa04010	5495	6885
hsa04010	5495	8517
hsa04010	5533	7046
hsa04010	5578	5879
hsa04010	5578	7157
hsa04010	5578	998
hsa04010	5597	5579
hsa04010	5594	5604
hsa04010	5594	5605
hsa04010	5594	5778
hsa04010	5594	5801
hsa04010	5594	5894
hsa04010	5594	6195
hsa04010	5594	6196
hsa04010	5594	6197
hsa04010	5594	80824
hsa04010	5594	84867
hsa04010	5594	8569
hsa04010	5594	8649
hsa04010	5595	5604
hsa04010	5595	5605
hsa04010	5595	5606
hsa04010	5595	5778
hsa04010	5595	5801
hsa04010	5595	5894
hsa04010	5595	6195
hsa04010	5595	6196
hsa04010	5595	6197
hsa04010	5595	7157
hsa04010	5595	84867
hsa04010	5595	8569
hsa04010	5595	8649
hsa04010	5595	8986
hsa04010	5607	5598
hsa04010	5801	5598
hsa04010	5894	5598
hsa04010	5599	5609
hsa04010	6416	5599
hsa04010	5599	6885
hsa04010	5599	7157
hsa04010	5599	80824
hsa04010	5599	9479
hsa04010	9252	5600
hsa04010	5601	7157
hsa04010	7186	5601
hsa04010	80824	5601
hsa04010	5602	7157
hsa04010	80824	5602
hsa04010	7867	5603
hsa04010	5604	5894
hsa04010	5604	673
hsa04010	8649	5604
hsa04010	5605	5894
hsa04010	5605	673
hsa04010	57551	5606
hsa04010	5606	9344
hsa04010	5608	6885
hsa04010	5608	9344
hsa04010	5609	7786
hsa04010	5609	9479
hsa04010	7186	5871
hsa04010	5880	998
hsa04010	5894	5906
hsa04010	5894	673
hsa04010	6788	5894
hsa04010	5921	5906
hsa04010	9448	5921
hsa04010	5971	5970
hsa04010	5970	6722
hsa04010	9252	5970
hsa04010	6416	7786
hsa04010	6789	7157
hsa04010	7189	6885
hsa04010	6885	9020
hsa04010	9448	6885
hsa04010	7040	7046
hsa04010	7040	7048
hsa04010	7042	7048
hsa04010	7046	7043
hsa04010	7043	7048
hsa04010	7046	7048
hsa04010	7186	7124
hsa04010	7186	7132
hsa04010	8517	7132
hsa04010	7157	998
hsa04010	7189	7186
hsa04010	7186	9020
hsa04010	7189	9020
hsa04010	785	773
hsa04010	784	774
hsa04010	784	775
hsa04010	80824	9479
hsa04010	8517	9020
hsa04010	9175	9479
hsa04012	207	1027
hsa04012	2885	1027
hsa04012	23624	1398
hsa04012	1398	25
hsa04012	2549	1398
hsa04012	27	1398
hsa04012	4690	1398
hsa04012	5747	1398
hsa04012	867	1398
hsa04012	1399	25
hsa04012	2549	1399
hsa04012	5295	1399
hsa04012	5296	1399
hsa04012	6464	1399
hsa04012	6776	1399
hsa04012	867	1399
hsa04012	868	1399
hsa04012	1839	1956
hsa04012	1950	2064
hsa04012	1950	2065
hsa04012	1950	3084
hsa04012	1950	5296
hsa04012	1956	2064
hsa04012	1956	2065
hsa04012	1956	2066
hsa04012	1956	2069
hsa04012	1956	23624
hsa04012	1956	2549
hsa04012	374	1956
hsa04012	1956	4690
hsa04012	1956	5295
hsa04012	1956	5296
hsa04012	1956	5335
hsa04012	53358	1956
hsa04012	1956	5747
hsa04012	1956	6464
hsa04012	1956	6714
hsa04012	6776	1956
hsa04012	6777	1956
hsa04012	1956	7039
hsa04012	1956	8440
hsa04012	1956	867
hsa04012	1956	868
hsa04012	1978	2475
hsa04012	2064	2065
hsa04012	2885	2064
hsa04012	5058	2064
hsa04012	2064	5295
hsa04012	2064	5296
hsa04012	2064	5335
hsa04012	2064	5747
hsa04012	2064	6464
hsa04012	2064	6654
hsa04012	2064	6714
hsa04012	2065	2066
hsa04012	2885	2065
hsa04012	2065	3084
hsa04012	2065	5295
hsa04012	5747	2065
hsa04012	6464	2065
hsa04012	2065	6654
hsa04012	9542	2065
hsa04012	2069	2066
hsa04012	6776	2066
hsa04012	685	2066
hsa04012	9542	2066
hsa04012	207	2475
hsa04012	207	2932
hsa04012	572	207
hsa04012	6198	207
hsa04012	208	2932
hsa04012	23533	5294
hsa04012	2885	23624
hsa04012	6198	2475
hsa04012	27	25
hsa04012	2885	25
hsa04012	4690	25
hsa04012	5062	25
hsa04012	5295	25
hsa04012	5335	25
hsa04012	25	6655
hsa04012	25	6714
hsa04012	867	25
hsa04012	2885	2549
hsa04012	2549	5295
hsa04012	5335	2549
hsa04012	2549	6654
hsa04012	2885	5295
hsa04012	2885	5335
hsa04012	2885	53358
hsa04012	2885	5747
hsa04012	2885	6464
hsa04012	2885	6714
hsa04012	2885	867
hsa04012	2885	868
hsa04012	5579	2932
hsa04012	5747	2932
hsa04012	3265	369
hsa04012	3265	5290
hsa04012	3265	5293
hsa04012	3265	5294
hsa04012	3265	5295
hsa04012	369	5295
hsa04012	5604	369
hsa04012	5605	369
hsa04012	5294	3845
hsa04012	5058	4690
hsa04012	4690	6654
hsa04012	4690	868
hsa04012	4893	5290
hsa04012	5058	5335
hsa04012	5058	8440
hsa04012	5295	5290
hsa04012	8503	5290
hsa04012	5295	5291
hsa04012	5295	5293
hsa04012	5296	5293
hsa04012	5747	5295
hsa04012	6464	5295
hsa04012	5295	6714
hsa04012	868	5295
hsa04012	867	5296
hsa04012	5747	5335
hsa04012	5335	6464
hsa04012	5335	6654
hsa04012	5335	6655
hsa04012	5335	6714
hsa04012	5335	867
hsa04012	5336	6464
hsa04012	5336	868
hsa04012	5594	6464
hsa04012	6776	5594
hsa04012	6777	5594
hsa04012	5747	6464
hsa04012	5747	6714
hsa04012	5747	8440
hsa04012	5894	6714
hsa04012	6464	6654
hsa04012	6464	6655
hsa04012	6464	6714
hsa04012	6464	867
hsa04012	6464	868
hsa04012	8440	6654
hsa04012	6776	6714
hsa04012	867	6714
hsa04012	868	8440
hsa04020	108	107
hsa04020	108	2778
hsa04020	2767	1129
hsa04020	2769	1129
hsa04020	9630	1129
hsa04020	154	2767
hsa04020	154	2769
hsa04020	154	9630
hsa04020	155	2778
hsa04020	624	185
hsa04020	2767	1909
hsa04020	2767	1910
hsa04020	2185	1956
hsa04020	801	1956
hsa04020	1956	805
hsa04020	1956	808
hsa04020	2185	2064
hsa04020	2769	2149
hsa04020	2185	2903
hsa04020	2776	6915
hsa04020	3973	2778
hsa04020	291	5481
hsa04020	2911	3708
hsa04020	805	2915
hsa04020	815	3706
hsa04020	5566	3707
hsa04020	5578	3707
hsa04020	3710	7220
hsa04020	801	4638
hsa04020	624	4842
hsa04020	5350	487
hsa04020	5350	488
hsa04020	801	5136
hsa04020	5335	5156
hsa04020	5335	5159
hsa04020	5260	801
hsa04020	5578	552
hsa04020	6262	5566
hsa04020	6262	6261
hsa04020	6261	779
hsa04020	801	6261
hsa04020	6262	6263
hsa04020	6262	775
hsa04020	818	801
hsa04060	10563	2826
hsa04060	10563	2833
hsa04060	10563	643
hsa04060	10663	58191
hsa04060	10673	115650
hsa04060	23495	10673
hsa04060	608	10673
hsa04060	8741	10673
hsa04060	2826	10850
hsa04060	10913	1896
hsa04060	11009	53832
hsa04060	116379	50616
hsa04060	6348	1230
hsa04060	6349	1230
hsa04060	6352	1230
hsa04060	6354	1230
hsa04060	6355	1230
hsa04060	6358	1230
hsa04060	6360	1230
hsa04060	6368	1230
hsa04060	1234	1231
hsa04060	6347	1231
hsa04060	6354	1231
hsa04060	6355	1231
hsa04060	6357	1231
hsa04060	6360	1231
hsa04060	6349	1232
hsa04060	6352	1232
hsa04060	6354	1232
hsa04060	6355	1232
hsa04060	6356	1232
hsa04060	6357	1232
hsa04060	6358	1232
hsa04060	6348	1233
hsa04060	6352	1233
hsa04060	6361	1233
hsa04060	6367	1233
hsa04060	6348	1234
hsa04060	6349	1234
hsa04060	6352	1234
hsa04060	6355	1234
hsa04060	6358	1234
hsa04060	6360	1234
hsa04060	7852	1234
hsa04060	6364	1235
hsa04060	6363	1236
hsa04060	6366	1236
hsa04060	6346	1237
hsa04060	6351	1237
hsa04060	6361	1237
hsa04060	1270	1271
hsa04060	3570	1270
hsa04060	1271	23529
hsa04060	1271	3572
hsa04060	3977	1271
hsa04060	1436	1435
hsa04060	7124	1435
hsa04060	1437	1438
hsa04060	1437	1439
hsa04060	2057	1439
hsa04060	3562	1439
hsa04060	3568	1439
hsa04060	1441	1440
hsa04060	1489	3572
hsa04060	3977	1489
hsa04060	3594	149233
hsa04060	51561	149233
hsa04060	6376	1524
hsa04060	163702	282616
hsa04060	163702	282618
hsa04060	60401	1896
hsa04060	1956	268
hsa04060	2057	2056
hsa04060	2277	3791
hsa04060	3791	2321
hsa04060	5228	2321
hsa04060	7422	2321
hsa04060	7423	2321
hsa04060	2323	2322
hsa04060	4254	2323
hsa04060	7424	2324
hsa04060	23495	8741
hsa04060	2688	2690
hsa04060	2688	5618
hsa04060	2689	2690
hsa04060	55540	27190
hsa04060	2826	6347
hsa04060	2826	6354
hsa04060	2826	6363
hsa04060	2826	6370
hsa04060	3588	282616
hsa04060	3588	282617
hsa04060	2829	6375
hsa04060	3627	2833
hsa04060	4283	2833
hsa04060	2833	5196
hsa04060	6373	2833
hsa04060	2919	3577
hsa04060	2919	3579
hsa04060	2920	3577
hsa04060	2920	3579
hsa04060	2921	3577
hsa04060	2921	3579
hsa04060	3082	4233
hsa04060	3439	3558
hsa04060	3455	3440
hsa04060	3458	3459
hsa04060	3458	3460
hsa04060	3459	3460
hsa04060	355	8741
hsa04060	3556	3554
hsa04060	3556	8809
hsa04060	3559	3558
hsa04060	3560	3558
hsa04060	3561	3558
hsa04060	356	8771
hsa04060	3560	3561
hsa04060	3600	3560
hsa04060	3601	3560
hsa04060	3561	3565
hsa04060	3561	3566
hsa04060	3561	3574
hsa04060	3600	3561
hsa04060	3601	3561
hsa04060	3562	3563
hsa04060	3566	3565
hsa04060	3596	3566
hsa04060	3597	3566
hsa04060	3567	3568
hsa04060	3570	3569
hsa04060	3569	3572
hsa04060	3570	3572
hsa04060	3976	3572
hsa04060	3977	3572
hsa04060	5008	3572
hsa04060	3575	3574
hsa04060	64109	3575
hsa04060	3575	85480
hsa04060	3577	3576
hsa04060	3579	3576
hsa04060	5473	3577
hsa04060	6372	3577
hsa04060	6374	3577
hsa04060	3581	3578
hsa04060	5473	3579
hsa04060	6372	3579
hsa04060	6374	3579
hsa04060	3586	3587
hsa04060	3586	3588
hsa04060	3588	3587
hsa04060	3588	50616
hsa04060	3590	3589
hsa04060	3593	3592
hsa04060	3593	3594
hsa04060	3593	3595
hsa04060	3595	3594
hsa04060	3594	51561
hsa04060	3597	3596
hsa04060	3601	3600
hsa04060	3604	8744
hsa04060	90	3624
hsa04060	91	3624
hsa04060	92	3624
hsa04060	93	3624
hsa04060	91	3625
hsa04060	92	3625
hsa04060	93	3625
hsa04060	3791	7422
hsa04060	3791	7424
hsa04060	4254	3815
hsa04060	3953	3952
hsa04060	3977	3976
hsa04060	3977	5008
hsa04060	4049	4050
hsa04060	4049	4055
hsa04060	4049	7132
hsa04060	4049	7133
hsa04060	4049	8764
hsa04060	4050	7132
hsa04060	8740	4055
hsa04060	8600	4982
hsa04060	4982	8741
hsa04060	4982	8743
hsa04060	9180	5008
hsa04060	50604	53832
hsa04060	59067	50615
hsa04060	58985	50616
hsa04060	8742	51330
hsa04060	56034	5156
hsa04060	5228	7422
hsa04060	5618	5617
hsa04060	608	8741
hsa04060	6351	6348
hsa04060	7040	6348
hsa04060	7852	6387
hsa04060	64109	85480
hsa04060	650	657
hsa04060	650	658
hsa04060	650	659
hsa04060	650	7042
hsa04060	652	657
hsa04060	652	658
hsa04060	652	659
hsa04060	657	653
hsa04060	654	657
hsa04060	654	659
hsa04060	92	654
hsa04060	657	655
hsa04060	658	655
hsa04060	655	659
hsa04060	90	655
hsa04060	92	655
hsa04060	93	655
hsa04060	658	657
hsa04060	657	659
hsa04060	8200	657
hsa04060	658	659
hsa04060	7046	658
hsa04060	658	8200
hsa04060	8200	659
hsa04060	94	7040
hsa04060	90	7046
hsa04060	94	7048
hsa04060	7124	7133
hsa04060	8741	7132
hsa04060	7293	7292
hsa04060	90	8200
hsa04060	92	8200
hsa04060	93	8200
hsa04060	8718	9966
hsa04060	8740	8764
hsa04060	8740	8771
hsa04060	8741	8764
hsa04060	8793	8743
hsa04060	8743	8794
hsa04060	8743	8795
hsa04060	8743	8797
hsa04060	9966	8771
hsa04060	8784	8995
hsa04060	91	93
hsa04060	944	943
hsa04060	958	959
hsa04070	3631	5295
hsa04070	8525	5335
hsa04080	10316	10874
hsa04080	2488	1081
hsa04080	3972	1081
hsa04080	3973	1081
hsa04080	1081	7252
hsa04080	10874	56923
hsa04080	10911	2837
hsa04080	114131	1394
hsa04080	114131	1395
hsa04080	6344	116
hsa04080	7433	116
hsa04080	2902	116443
hsa04080	2903	116444
hsa04080	6751	1325
hsa04080	6752	1325
hsa04080	6753	1325
hsa04080	6754	1325
hsa04080	6755	1325
hsa04080	1812	134
hsa04080	2911	134
hsa04080	5028	134
hsa04080	1813	135
hsa04080	1394	1392
hsa04080	1395	1392
hsa04080	150	153
hsa04080	2151	1511
hsa04080	154	4985
hsa04080	4160	181
hsa04080	51738	181
hsa04080	1816	2566
hsa04080	8862	187
hsa04080	3350	1901
hsa04080	3352	1901
hsa04080	3350	1903
hsa04080	1909	1906
hsa04080	1908	1909
hsa04080	1910	1908
hsa04080	2147	2149
hsa04080	2488	2492
hsa04080	9568	2550
hsa04080	6865	255061
hsa04080	6869	255061
hsa04080	255061	6870
hsa04080	51083	2587
hsa04080	2740	2641
hsa04080	9340	2641
hsa04080	2692	51738
hsa04080	2693	51738
hsa04080	2798	2796
hsa04080	2834	51052
hsa04080	2862	51738
hsa04080	2890	2893
hsa04080	2895	2890
hsa04080	2898	2895
hsa04080	2901	2895
hsa04080	2900	2898
hsa04080	2901	2898
hsa04080	2901	2899
hsa04080	3351	3350
hsa04080	3350	3352
hsa04080	3351	3352
hsa04080	3952	51738
hsa04080	5443	4157
hsa04080	4852	4160
hsa04080	4160	5443
hsa04080	4161	5443
hsa04080	4543	4544
hsa04080	4828	4829
hsa04080	4886	4852
hsa04080	4887	4852
hsa04080	4889	4852
hsa04080	4852	51738
hsa04080	4852	5540
hsa04080	4852	8620
hsa04080	4887	5697
hsa04080	4923	4922
hsa04080	4988	4985
hsa04080	5021	5020
hsa04080	551	553
hsa04080	554	551
hsa04080	5540	5697
hsa04080	5745	5741
hsa04080	6343	6344
hsa04080	6343	7433
hsa04080	8620	64106
hsa04080	6750	6751
hsa04080	6752	6750
hsa04080	6753	6750
hsa04080	6751	6755
hsa04080	6865	6863
hsa04080	6869	6863
hsa04080	6863	6870
hsa04080	6865	6866
hsa04080	6866	6870
hsa04080	7201	7200
hsa04080	7252	7253
hsa04080	886	885
hsa04080	887	885
hsa04110	1017	1022
hsa04110	1026	1017
hsa04110	1017	1027
hsa04110	1017	4088
hsa04110	1017	4172
hsa04110	1017	4998
hsa04110	1017	4999
hsa04110	1017	5111
hsa04110	1017	5925
hsa04110	1017	5933
hsa04110	1017	5934
hsa04110	1017	6502
hsa04110	1017	7157
hsa04110	1017	85417
hsa04110	1017	890
hsa04110	8900	1017
hsa04110	1017	898
hsa04110	1017	902
hsa04110	1017	9133
hsa04110	1017	9134
hsa04110	1017	990
hsa04110	1017	993
hsa04110	1026	1019
hsa04110	1019	1027
hsa04110	1019	1028
hsa04110	1019	1029
hsa04110	1019	1030
hsa04110	1019	1031
hsa04110	1019	1032
hsa04110	1019	4087
hsa04110	1019	4088
hsa04110	1019	4171
hsa04110	1019	5925
hsa04110	595	1019
hsa04110	1019	8317
hsa04110	1019	894
hsa04110	1019	896
hsa04110	1026	1021
hsa04110	1021	1029
hsa04110	1021	1031
hsa04110	1021	1032
hsa04110	1021	4171
hsa04110	1021	5111
hsa04110	1021	5925
hsa04110	595	1021
hsa04110	1021	894
hsa04110	1021	896
hsa04110	4176	1022
hsa04110	902	1022
hsa04110	10912	1026
hsa04110	1026	1647
hsa04110	1026	4616
hsa04110	1026	5111
hsa04110	595	1026
hsa04110	1026	8317
hsa04110	8318	1026
hsa04110	1026	890
hsa04110	8900	1026
hsa04110	1026	891
hsa04110	1026	894
hsa04110	1026	896
hsa04110	1026	898
hsa04110	1026	9133
hsa04110	1026	9134
hsa04110	1026	983
hsa04110	1026	990
hsa04110	10971	1027
hsa04110	595	1027
hsa04110	6502	1027
hsa04110	7529	1027
hsa04110	7531	1027
hsa04110	7532	1027
hsa04110	1027	890
hsa04110	8900	1027
hsa04110	1027	894
hsa04110	1027	896
hsa04110	1027	898
hsa04110	1027	9134
hsa04110	1028	5111
hsa04110	6502	1028
hsa04110	1028	9134
hsa04110	1029	1869
hsa04110	4171	1029
hsa04110	4174	1029
hsa04110	4193	1029
hsa04110	5000	1029
hsa04110	8317	1029
hsa04110	8318	1029
hsa04110	990	1029
hsa04110	1031	7157
hsa04110	10393	4087
hsa04110	10393	4088
hsa04110	10393	996
hsa04110	10459	4085
hsa04110	10912	5111
hsa04110	10912	891
hsa04110	10912	983
hsa04110	10926	4171
hsa04110	10926	4172
hsa04110	10926	4176
hsa04110	10926	4999
hsa04110	8317	10926
hsa04110	10971	994
hsa04110	4089	1111
hsa04110	472	1111
hsa04110	1111	545
hsa04110	7157	1111
hsa04110	1111	993
hsa04110	1111	994
hsa04110	1111	995
hsa04110	11200	472
hsa04110	11200	5347
hsa04110	11200	545
hsa04110	1387	1869
hsa04110	1387	4087
hsa04110	1387	4088
hsa04110	1387	7157
hsa04110	1647	5111
hsa04110	1647	983
hsa04110	5925	1869
hsa04110	6502	1869
hsa04110	7027	1869
hsa04110	7157	1869
hsa04110	8454	1869
hsa04110	1869	890
hsa04110	8900	1869
hsa04110	1870	5925
hsa04110	7027	1870
hsa04110	7027	1871
hsa04110	2033	4087
hsa04110	2033	4088
hsa04110	2033	4089
hsa04110	4193	2033
hsa04110	2033	5111
hsa04110	2033	595
hsa04110	2033	7157
hsa04110	23594	23595
hsa04110	23594	4171
hsa04110	23594	4173
hsa04110	23594	4174
hsa04110	23594	4175
hsa04110	23594	4176
hsa04110	23594	4999
hsa04110	23594	5000
hsa04110	23594	8317
hsa04110	23594	990
hsa04110	23595	4174
hsa04110	23595	4176
hsa04110	23595	4998
hsa04110	23595	4999
hsa04110	23595	5000
hsa04110	23595	5001
hsa04110	8318	23595
hsa04110	23595	9134
hsa04110	23595	990
hsa04110	2810	25
hsa04110	4193	25
hsa04110	472	25
hsa04110	5591	25
hsa04110	5925	25
hsa04110	7157	25
hsa04110	7529	25
hsa04110	7531	25
hsa04110	7532	25
hsa04110	7533	25
hsa04110	7534	25
hsa04110	2810	7532
hsa04110	983	2810
hsa04110	7157	2932
hsa04110	898	2932
hsa04110	4087	29882
hsa04110	29882	51529
hsa04110	3066	3065
hsa04110	3065	4087
hsa04110	4193	3065
hsa04110	3065	5111
hsa04110	3065	5925
hsa04110	3065	5933
hsa04110	3065	5934
hsa04110	8379	4085
hsa04110	4085	8881
hsa04110	4085	991
hsa04110	4085	996
hsa04110	4087	4088
hsa04110	4087	4089
hsa04110	4087	8881
hsa04110	4087	996
hsa04110	4088	4089
hsa04110	5933	4088
hsa04110	4088	7465
hsa04110	4088	8881
hsa04110	4088	996
hsa04110	5933	4089
hsa04110	4171	4172
hsa04110	4174	4171
hsa04110	4175	4171
hsa04110	4176	4171
hsa04110	4998	4171
hsa04110	4999	4171
hsa04110	5000	4171
hsa04110	5001	4171
hsa04110	4171	5347
hsa04110	8317	4171
hsa04110	4171	9133
hsa04110	4171	990
hsa04110	4174	4172
hsa04110	4175	4172
hsa04110	4176	4172
hsa04110	4999	4172
hsa04110	5000	4172
hsa04110	5001	4172
hsa04110	4172	5347
hsa04110	8317	4172
hsa04110	8318	4172
hsa04110	4172	990
hsa04110	4175	4173
hsa04110	4176	4173
hsa04110	4999	4173
hsa04110	8317	4173
hsa04110	8900	4173
hsa04110	4174	4176
hsa04110	4998	4174
hsa04110	4999	4174
hsa04110	5001	4174
hsa04110	8317	4174
hsa04110	4175	4176
hsa04110	4999	4175
hsa04110	8900	4175
hsa04110	4998	4176
hsa04110	4999	4176
hsa04110	5000	4176
hsa04110	5001	4176
hsa04110	4176	5347
hsa04110	4176	5925
hsa04110	5933	4176
hsa04110	5934	4176
hsa04110	8317	4176
hsa04110	8318	4176
hsa04110	902	4176
hsa04110	4176	990
hsa04110	4193	5925
hsa04110	4193	7157
hsa04110	4616	5111
hsa04110	4616	891
hsa04110	983	4616
hsa04110	5591	472
hsa04110	472	7157
hsa04110	472	8243
hsa04110	4998	4999
hsa04110	5001	4998
hsa04110	4998	6502
hsa04110	8317	4998
hsa04110	4998	990
hsa04110	5000	4999
hsa04110	5001	4999
hsa04110	8318	4999
hsa04110	4999	990
hsa04110	5001	5000
hsa04110	595	5000
hsa04110	5001	8317
hsa04110	8318	5001
hsa04110	5001	990
hsa04110	5591	5111
hsa04110	595	5111
hsa04110	5111	891
hsa04110	5111	896
hsa04110	983	5111
hsa04110	990	5111
hsa04110	5111	995
hsa04110	51343	6502
hsa04110	51343	8556
hsa04110	51343	891
hsa04110	51343	996
hsa04110	7465	5347
hsa04110	5347	891
hsa04110	5347	995
hsa04110	7157	545
hsa04110	5591	7157
hsa04110	595	5925
hsa04110	6502	5925
hsa04110	8900	5925
hsa04110	595	5933
hsa04110	5933	890
hsa04110	8900	5933
hsa04110	5933	898
hsa04110	5934	890
hsa04110	5934	898
hsa04110	595	9978
hsa04110	6502	6500
hsa04110	8454	6500
hsa04110	6500	890
hsa04110	9978	6500
hsa04110	7465	6502
hsa04110	8454	6502
hsa04110	6502	890
hsa04110	6502	898
hsa04110	699	9184
hsa04110	699	991
hsa04110	701	8881
hsa04110	701	9184
hsa04110	701	991
hsa04110	701	996
hsa04110	7027	7157
hsa04110	7040	7531
hsa04110	7157	7534
hsa04110	8555	7157
hsa04110	8556	7157
hsa04110	7157	890
hsa04110	7157	902
hsa04110	7157	9232
hsa04110	983	7157
hsa04110	7157	995
hsa04110	7529	7465
hsa04110	7465	7532
hsa04110	983	7465
hsa04110	7529	993
hsa04110	7529	994
hsa04110	7531	993
hsa04110	7531	994
hsa04110	7533	7532
hsa04110	7533	994
hsa04110	7533	995
hsa04110	7534	993
hsa04110	7534	994
hsa04110	7534	995
hsa04110	8454	9978
hsa04110	8881	991
hsa04110	8881	996
hsa04110	983	890
hsa04110	990	890
hsa04110	991	890
hsa04110	890	995
hsa04110	8900	983
hsa04110	8900	993
hsa04110	983	891
hsa04110	891	993
hsa04110	891	995
hsa04110	983	898
hsa04110	898	993
hsa04110	983	9088
hsa04110	983	9133
hsa04110	991	9232
hsa04110	983	995
hsa04110	991	996
hsa04115	900	1029
hsa04115	25898	7157
hsa04115	27113	581
hsa04115	3479	3486
hsa04115	4194	4193
hsa04115	4193	7161
hsa04115	4193	900
hsa04115	4194	7157
hsa04115	4194	983
hsa04115	50484	7157
hsa04115	7157	51246
hsa04115	581	5366
hsa04115	5728	7157
hsa04115	581	637
hsa04115	6241	7157
hsa04115	7157	64326
hsa04115	7157	900
hsa04115	841	8795
hsa04150	1977	1975
hsa04150	1978	1977
hsa04150	1978	9470
hsa04150	207	5170
hsa04150	7248	207
hsa04150	7249	207
hsa04150	2475	253260
hsa04150	2475	5170
hsa04150	57521	2475
hsa04150	2475	6009
hsa04150	64223	2475
hsa04150	5595	3091
hsa04150	6197	5170
hsa04150	6198	5170
hsa04150	6794	51719
hsa04150	92335	51719
hsa04150	6794	5563
hsa04150	5594	7249
hsa04150	7249	6009
hsa04150	6194	6198
hsa04150	6794	92335
hsa04150	7249	7248
hsa04210	11213	3654
hsa04210	11213	3656
hsa04210	11213	4615
hsa04210	1147	4792
hsa04210	1147	841
hsa04210	1676	1677
hsa04210	836	1676
hsa04210	207	3654
hsa04210	317	598
hsa04210	7186	329
hsa04210	836	329
hsa04210	840	329
hsa04210	842	329
hsa04210	8717	329
hsa04210	7186	330
hsa04210	330	836
hsa04210	330	840
hsa04210	330	842
hsa04210	331	836
hsa04210	331	840
hsa04210	331	842
hsa04210	8717	355
hsa04210	8737	355
hsa04210	4792	3551
hsa04210	841	3551
hsa04210	8837	3551
hsa04210	3656	3554
hsa04210	4615	3554
hsa04210	5295	3554
hsa04210	3654	3556
hsa04210	4615	3556
hsa04210	5295	3556
hsa04210	356	5295
hsa04210	356	8772
hsa04210	3654	3656
hsa04210	4615	3654
hsa04210	51135	3654
hsa04210	3654	8772
hsa04210	4615	3656
hsa04210	51135	4615
hsa04210	4615	8772
hsa04210	4790	4792
hsa04210	4792	5295
hsa04210	5970	4792
hsa04210	7157	4792
hsa04210	823	4792
hsa04210	8517	4792
hsa04210	54205	596
hsa04210	54205	598
hsa04210	596	5530
hsa04210	5573	5566
hsa04210	572	5566
hsa04210	5575	5573
hsa04210	5613	5573
hsa04210	5613	5576
hsa04210	596	572
hsa04210	598	572
hsa04210	596	581
hsa04210	598	581
hsa04210	596	598
hsa04210	596	637
hsa04210	596	836
hsa04210	596	841
hsa04210	598	637
hsa04210	598	7157
hsa04210	598	842
hsa04210	598	8837
hsa04210	843	637
hsa04210	843	7132
hsa04210	8717	7132
hsa04210	8737	7132
hsa04210	7186	841
hsa04210	7186	8717
hsa04210	7186	8737
hsa04210	7186	8837
hsa04210	8837	836
hsa04210	839	841
hsa04210	839	843
hsa04210	843	840
hsa04210	843	841
hsa04210	8737	841
hsa04210	841	8797
hsa04210	8837	841
hsa04210	841	9020
hsa04210	843	842
hsa04210	843	8772
hsa04210	8837	843
hsa04210	8737	8517
hsa04210	8717	8737
hsa04210	8717	8772
hsa04210	8717	8795
hsa04210	8717	8797
hsa04210	8737	8772
hsa04210	8737	8795
hsa04210	8737	8837
hsa04210	8737	9020
hsa04210	8795	8772
hsa04210	8797	8772
hsa04210	8837	8772
hsa04210	8837	8795
hsa04310	1855	10023
hsa04310	10023	2932
hsa04310	1499	10297
hsa04310	1387	1457
hsa04310	1387	1459
hsa04310	1387	1487
hsa04310	1387	1499
hsa04310	1387	3725
hsa04310	1387	4773
hsa04310	1387	4776
hsa04310	1452	8312
hsa04310	1855	1454
hsa04310	1856	1454
hsa04310	1454	8312
hsa04310	1460	1457
hsa04310	1855	1457
hsa04310	1857	1457
hsa04310	1457	3725
hsa04310	4609	1457
hsa04310	1460	1459
hsa04310	1460	7157
hsa04310	1487	1488
hsa04310	2033	1487
hsa04310	324	1487
hsa04310	1855	1499
hsa04310	1857	1499
hsa04310	1499	2932
hsa04310	324	1499
hsa04310	4087	1499
hsa04310	4088	1499
hsa04310	4089	1499
hsa04310	51176	1499
hsa04310	5663	1499
hsa04310	56998	1499
hsa04310	595	1499
hsa04310	6907	1499
hsa04310	6934	1499
hsa04310	8312	1499
hsa04310	8313	1499
hsa04310	8607	1499
hsa04310	8945	1499
hsa04310	1855	1857
hsa04310	1855	23002
hsa04310	4087	1855
hsa04310	4088	1855
hsa04310	4089	1855
hsa04310	1855	8312
hsa04310	1856	7157
hsa04310	1856	8312
hsa04310	1857	8312
hsa04310	4609	2033
hsa04310	2033	4773
hsa04310	2033	51176
hsa04310	4040	22943
hsa04310	387	23002
hsa04310	23291	6500
hsa04310	8454	23291
hsa04310	8945	23291
hsa04310	6477	27101
hsa04310	6500	27101
hsa04310	4040	27123
hsa04310	324	2932
hsa04310	8312	2932
hsa04310	8313	2932
hsa04310	324	5525
hsa04310	6477	324
hsa04310	324	8312
hsa04310	324	8313
hsa04310	4087	3725
hsa04310	4088	3725
hsa04310	4089	3725
hsa04310	8061	3725
hsa04310	5578	387
hsa04310	387	6093
hsa04310	4040	7471
hsa04310	4040	8325
hsa04310	4041	8312
hsa04310	4041	8325
hsa04310	4609	4087
hsa04310	4087	51176
hsa04310	5518	4087
hsa04310	4087	6093
hsa04310	4087	8312
hsa04310	4609	4088
hsa04310	4088	51176
hsa04310	5518	4088
hsa04310	4088	8312
hsa04310	8945	4088
hsa04310	4089	51176
hsa04310	5880	4089
hsa04310	818	4089
hsa04310	8945	4089
hsa04310	51176	51701
hsa04310	6422	54361
hsa04310	6423	54361
hsa04310	64840	54361
hsa04310	5518	5515
hsa04310	5519	5515
hsa04310	5515	5526
hsa04310	5515	5527
hsa04310	5515	5529
hsa04310	5515	7157
hsa04310	5518	5525
hsa04310	5519	5527
hsa04310	8312	5526
hsa04310	8312	5527
hsa04310	5663	6934
hsa04310	5880	8454
hsa04310	59343	8312
hsa04310	6422	7471
hsa04310	6422	7472
hsa04310	6422	8323
hsa04310	6423	7471
hsa04310	64840	7471
hsa04310	64840	7475
hsa04310	64840	7477
hsa04310	6907	6500
hsa04310	8945	6500
hsa04310	8325	7471
hsa04310	8326	7471
hsa04310	7855	7474
hsa04310	8321	7474
hsa04310	8945	8454
hsa04330	8850	1387
hsa04330	9794	1387
hsa04330	3065	1487
hsa04330	3066	1487
hsa04330	8850	1487
hsa04330	151636	1840
hsa04330	4242	182
hsa04330	4851	182
hsa04330	4853	182
hsa04330	4854	182
hsa04330	2033	1840
hsa04330	4851	1840
hsa04330	2033	8850
hsa04330	2033	9794
hsa04330	3066	22938
hsa04330	3516	22938
hsa04330	22938	4851
hsa04330	4854	22938
hsa04330	22938	9541
hsa04330	22938	9612
hsa04330	28514	4851
hsa04330	28514	4853
hsa04330	4854	28514
hsa04330	3065	9612
hsa04330	3066	9541
hsa04330	3516	4851
hsa04330	3516	4853
hsa04330	3516	9541
hsa04330	3516	9612
hsa04330	3714	4851
hsa04330	3714	4853
hsa04330	4854	3714
hsa04330	3955	4851
hsa04330	4851	4242
hsa04330	54567	4851
hsa04330	55534	4851
hsa04330	5663	4851
hsa04330	4851	84441
hsa04330	4851	8650
hsa04330	9794	4851
hsa04330	9794	4853
hsa04330	4854	9794
hsa04330	9794	4855
hsa04330	9612	9541
hsa04340	2735	27148
hsa04340	2736	27148
hsa04340	2737	27148
hsa04340	51684	27148
hsa04340	51684	2735
hsa04340	7546	2735
hsa04340	51684	2736
hsa04340	7546	2736
hsa04340	51684	2737
hsa04340	7546	2737
hsa04340	8945	51684
hsa04340	5727	6608
hsa04340	8643	6608
hsa04350	3624	10468
hsa04350	10468	653
hsa04350	83729	10468
hsa04350	7040	1634
hsa04350	1634	7057
hsa04350	7124	1634
hsa04350	4088	1874
hsa04350	5933	1874
hsa04350	5934	1874
hsa04350	7027	1874
hsa04350	5933	1875
hsa04350	5934	1875
hsa04350	7027	1875
hsa04350	2033	4086
hsa04350	2033	4092
hsa04350	7046	387
hsa04350	4086	4088
hsa04350	4086	4089
hsa04350	4086	4090
hsa04350	4086	57154
hsa04350	64750	4086
hsa04350	4086	657
hsa04350	90	4086
hsa04350	4087	4093
hsa04350	64750	4087
hsa04350	4087	6667
hsa04350	7046	4087
hsa04350	4087	9372
hsa04350	4088	57154
hsa04350	64750	4088
hsa04350	4088	6667
hsa04350	7046	4088
hsa04350	7048	4088
hsa04350	4088	9372
hsa04350	4089	4090
hsa04350	4089	4093
hsa04350	7046	4089
hsa04350	7048	4089
hsa04350	91	4089
hsa04350	64750	4090
hsa04350	90	4090
hsa04350	4092	4091
hsa04350	4091	57154
hsa04350	64750	4091
hsa04350	658	4091
hsa04350	4092	57154
hsa04350	64750	4092
hsa04350	658	4092
hsa04350	7046	4092
hsa04350	7048	4092
hsa04350	91	4092
hsa04350	90	4093
hsa04350	4609	5933
hsa04350	4609	6667
hsa04350	5515	658
hsa04350	5518	9372
hsa04350	64750	7046
hsa04350	650	9241
hsa04350	652	9241
hsa04350	652	9372
hsa04350	9241	653
hsa04350	9241	655
hsa04350	7040	7057
hsa04350	7058	7059
hsa04360	3984	10298
hsa04360	998	10298
hsa04360	10371	7869
hsa04360	10371	8829
hsa04360	5364	10507
hsa04360	1072	3984
hsa04360	4690	1630
hsa04360	5595	1630
hsa04360	9423	1630
hsa04360	1808	56896
hsa04360	1969	1942
hsa04360	2041	1942
hsa04360	2043	1942
hsa04360	2044	1942
hsa04360	2045	1942
hsa04360	285220	1942
hsa04360	1969	1943
hsa04360	1969	1944
hsa04360	2043	1944
hsa04360	2044	1944
hsa04360	2045	1944
hsa04360	1969	1945
hsa04360	2043	1945
hsa04360	2044	1945
hsa04360	2045	1945
hsa04360	285220	1945
hsa04360	1969	1946
hsa04360	1946	2042
hsa04360	2043	1946
hsa04360	2044	1946
hsa04360	2045	1946
hsa04360	2046	1946
hsa04360	2047	1946
hsa04360	2047	1947
hsa04360	2048	1947
hsa04360	5998	1947
hsa04360	8440	1947
hsa04360	1948	2042
hsa04360	2043	1948
hsa04360	2047	1948
hsa04360	2048	1948
hsa04360	2050	1948
hsa04360	2043	1949
hsa04360	2049	1949
hsa04360	5747	1969
hsa04360	2534	2043
hsa04360	2043	25791
hsa04360	2534	2046
hsa04360	4690	2047
hsa04360	2048	25
hsa04360	2048	5921
hsa04360	2534	2049
hsa04360	2049	5921
hsa04360	2242	56896
hsa04360	2242	5921
hsa04360	57689	22854
hsa04360	23654	23365
hsa04360	387	23365
hsa04360	5364	23365
hsa04360	23654	27289
hsa04360	5921	25
hsa04360	6091	25
hsa04360	2534	5747
hsa04360	5364	27289
hsa04360	5998	2773
hsa04360	29984	5361
hsa04360	3688	5747
hsa04360	57522	387
hsa04360	3984	3985
hsa04360	5058	3984
hsa04360	6093	3984
hsa04360	4690	5879
hsa04360	4690	5921
hsa04360	5364	5361
hsa04360	5364	5879
hsa04360	56924	998
hsa04360	57144	5879
hsa04360	57144	998
hsa04360	5747	7852
hsa04360	57522	998
hsa04360	6091	6092
hsa04360	6091	9353
hsa04360	6092	6586
hsa04360	6092	9353
hsa04360	7869	8829
hsa04370	25759	3791
hsa04370	3791	5335
hsa04370	3791	5336
hsa04370	3791	9047
hsa04370	5879	5295
hsa04370	5295	998
hsa04370	5829	5747
hsa04370	5829	6714
hsa04510	3685	10298
hsa04510	3693	10298
hsa04510	10451	1956
hsa04510	2885	10451
hsa04510	10451	3480
hsa04510	10451	387
hsa04510	10451	5879
hsa04510	10451	6464
hsa04510	10451	7791
hsa04510	1280	1101
hsa04510	2335	1277
hsa04510	3673	1277
hsa04510	3678	1277
hsa04510	5058	1277
hsa04510	1277	5155
hsa04510	7057	1277
hsa04510	7450	1277
hsa04510	2335	1278
hsa04510	3674	1278
hsa04510	50509	1278
hsa04510	1280	1311
hsa04510	2335	1280
hsa04510	1280	3674
hsa04510	1280	7057
hsa04510	1281	7057
hsa04510	1284	1282
hsa04510	50509	1289
hsa04510	1289	7057
hsa04510	3912	1291
hsa04510	1793	1398
hsa04510	2889	1398
hsa04510	1398	3480
hsa04510	5829	1398
hsa04510	9564	1398
hsa04510	2889	1399
hsa04510	5829	1399
hsa04510	9564	1399
hsa04510	1956	1499
hsa04510	2064	1499
hsa04510	2534	1499
hsa04510	4233	1499
hsa04510	5295	1499
hsa04510	1729	387
hsa04510	1793	5879
hsa04510	9564	1793
hsa04510	1950	7448
hsa04510	1956	3371
hsa04510	1956	7409
hsa04510	1956	7410
hsa04510	857	1956
hsa04510	858	1956
hsa04510	859	1956
hsa04510	857	2064
hsa04510	207	3611
hsa04510	3688	22801
hsa04510	3688	2316
hsa04510	2316	3695
hsa04510	3688	2317
hsa04510	6464	2321
hsa04510	2885	2324
hsa04510	3688	2324
hsa04510	6464	2324
hsa04510	2335	3371
hsa04510	2335	3675
hsa04510	2335	3694
hsa04510	2335	3695
hsa04510	2335	7057
hsa04510	2335	8516
hsa04510	83660	23396
hsa04510	2534	5159
hsa04510	2534	5295
hsa04510	2534	5296
hsa04510	2534	5829
hsa04510	2534	5894
hsa04510	2534	6654
hsa04510	2534	7409
hsa04510	2534	9564
hsa04510	3673	284217
hsa04510	3688	284217
hsa04510	2885	2889
hsa04510	2885	3655
hsa04510	2885	3674
hsa04510	2885	3691
hsa04510	2885	3791
hsa04510	2885	4233
hsa04510	2885	7409
hsa04510	2885	7410
hsa04510	9564	2885
hsa04510	2889	6464
hsa04510	9564	2889
hsa04510	3611	2932
hsa04510	3611	29780
hsa04510	3479	3480
hsa04510	3688	3480
hsa04510	5295	3480
hsa04510	5296	3480
hsa04510	6464	3480
hsa04510	8503	3480
hsa04510	3688	3611
hsa04510	3690	3611
hsa04510	3611	55742
hsa04510	5829	3611
hsa04510	857	3611
hsa04510	3688	3655
hsa04510	3691	3655
hsa04510	5829	3655
hsa04510	3688	3673
hsa04510	3690	3674
hsa04510	7450	3674
hsa04510	3688	3675
hsa04510	3688	3676
hsa04510	3695	3676
hsa04510	5829	3676
hsa04510	3688	3678
hsa04510	3693	3678
hsa04510	394	3678
hsa04510	3678	6696
hsa04510	3688	3680
hsa04510	3680	5829
hsa04510	3688	3685
hsa04510	3685	3690
hsa04510	3685	3693
hsa04510	3685	3694
hsa04510	3685	3696
hsa04510	3685	5156
hsa04510	3685	6696
hsa04510	394	3688
hsa04510	3688	5578
hsa04510	3688	5829
hsa04510	3688	7094
hsa04510	3688	81
hsa04510	3688	8515
hsa04510	3688	8516
hsa04510	3690	5156
hsa04510	3690	5159
hsa04510	5747	3690
hsa04510	3690	6464
hsa04510	3690	7057
hsa04510	3690	7094
hsa04510	3691	6464
hsa04510	3791	6464
hsa04510	4659	387
hsa04510	3914	3909
hsa04510	3915	3911
hsa04510	3914	3918
hsa04510	3914	7057
hsa04510	4233	5295
hsa04510	4233	6464
hsa04510	4233	6714
hsa04510	4633	5062
hsa04510	5058	4638
hsa04510	5595	4638
hsa04510	4638	6714
hsa04510	4659	5500
hsa04510	4659	6093
hsa04510	7057	5155
hsa04510	857	5156
hsa04510	5295	5159
hsa04510	5296	5159
hsa04510	5747	5159
hsa04510	6464	5159
hsa04510	6714	5159
hsa04510	8503	5159
hsa04510	5579	5170
hsa04510	9564	5295
hsa04510	572	5499
hsa04510	596	5499
hsa04510	5747	5500
hsa04510	5594	7409
hsa04510	5829	5728
hsa04510	857	5728
hsa04510	5747	7094
hsa04510	5747	7414
hsa04510	9564	5747
hsa04510	5829	7094
hsa04510	5829	7414
hsa04510	9564	5829
hsa04510	5879	60
hsa04510	7409	5879
hsa04510	5880	60
hsa04510	596	5894
hsa04510	7409	5894
hsa04510	60	71
hsa04510	857	6714
hsa04510	9564	6714
hsa04510	7094	7414
hsa04510	7408	71
hsa04510	7408	7414
hsa04510	7791	7408
hsa04510	7791	7409
hsa04510	7409	998
hsa04510	7422	7448
hsa04510	7448	8516
hsa04510	7791	87
hsa04510	89	81
hsa04510	857	858
hsa04510	88	89
hsa04520	10458	10163
hsa04520	10458	5879
hsa04520	10458	998
hsa04520	3643	10580
hsa04520	10580	4301
hsa04520	10580	7414
hsa04520	117178	4301
hsa04520	117178	87
hsa04520	7454	1457
hsa04520	7046	1459
hsa04520	1495	1499
hsa04520	1495	4301
hsa04520	1495	7414
hsa04520	1495	87
hsa04520	999	1495
hsa04520	2241	1499
hsa04520	29119	1499
hsa04520	52	1499
hsa04520	5770	1499
hsa04520	5792	1499
[truncated: 889 more rows]
